# Supplementary material for: Genome-wide association study of pulpal and apical diseases
Source: Nat Commun. 2025 Jul 23;16:6774. doi: 10.1038/s41467-025-61721-1 (PMC12287303; doi:10.1038/s41467-025-61721-1)
Supplement: Supplementary file 3 — Supplementary Data 1-6 [file 41467_2025_61721_MOESM3_ESM.xlsx]

## Sheet: Supplementary Data 1
Supplementary Data 1. List of genome-wide significant SNPs for phenotypes Pulpal and apical diseases, Pulpitis, and Necrosis of pulp or apical periodontitis
Phenotype Pulpal and apical diseases											Haploreg		Regulome
Cs pos1	Chr	BP (GRCh38)	rsID	Nearest gene	Ref	Alt	Location2	P value	Beta	Freq alt	N enh3	N TFBS4	Rank5	Prob score6
not credible	2	60463145	rs146668575	BCL11A	C	T	intron	4.48E-08	0.087	0.02	25	11	5	0.13
not credible	2	60464983	rs143351662	BCL11A	G	A	intron	4.48E-08	0.087	0.02	4	1	5	0.59
	6	32415331	rs9268528	TSBP1-AS1	A	G	interg	4.26E-08	0.027	0.32	5	12	1f	0.55
	6	32591414	rs114335056	HLA-DRB1	A	G	interg	4.42E-08	0.035	0.15	1	1	1f	0.22
	6	32591436	rs115879259	HLA-DRB1	A	T	interg	4.87E-08	0.035	0.15	1	5	1f	0.7
	6	32604403	rs9270910	HLA-DRB1	G	C	intron	7.71E-10	0.029	0.43	25	2	1f	0.55
	6	32604425	rs9270911	HLA-DRB1	C	T	intron	7.70E-10	0.029	0.43	27	3	1f	0.55
	6	32605488	rs601148	HLA-DRB1	G	T	intron	1.61E-08	0.036	0.15	6	7	1f	0.5
	6	32605785	rs602457	HLA-DRB1	T	C	intron	1.25E-08	0.037	0.15	8	3	1f	0.22
	6	32617727	rs3129761	HLA-DQA1	G	C	interg	3.87E-08	0.026	0.47	0	0	1f	0.55
	6	32619017	rs9271365	HLA-DQA1	T	G	interg	8.08E-10	0.029	0.36	0	0	7	0.51
	6	32619614	rs9271383	HLA-DQA1	C	T	interg	5.83E-09	0.027	0.42	0	2	1f	0.55
	6	32619649	rs9271388	HLA-DQA1	A	C	interg	5.82E-09	0.027	0.42	0	3	1f	0.55
	6	32620075	rs9271420	HLA-DQA1	A	G	interg	4.09E-09	0.027	0.46	2	3	7	0.51
	6	32620468	rs9271441	HLA-DQA1	T	C	interg	4.22E-09	0.027	0.46	1	1	7	0.51
	6	32635710	rs3104367	HLA-DQA1	T	C	interg	3.83E-08	0.025	0.52	9	9	1d	0.95
	6	32636191	rs3104364	HLA-DQA1	A	G	interg	3.35E-08	0.025	0.52	5	2	7	0.51
	6	32636223	rs3104363	HLA-DQA1	G	T	interg	3.22E-08	0.025	0.52	5	2	7	0.51
	6	32636347	rs9272320	HLA-DQA1	G	A	interg	1.87E-09	0.028	0.42	5	2	1f	0.55
	6	32636375	rs9272324	HLA-DQA1	A	G	interg	4.84E-09	0.027	0.42	5	6	1f	0.55
	6	32636436	rs9272330	HLA-DQA1	C	A	interg	1.98E-08	0.026	0.56	7	2	1f	0.55
	6	32636633	rs9272350	HLA-DQA1	T	A	interg	3.91E-08	0.025	0.52	5	1	1f	0.67
	6	32636738	rs9272355	HLA-DQA1	G	C	interg	2.87E-08	0.026	0.52	5	2	1f	0.55
	6	32636745	rs9272357	HLA-DQA1	C	A	interg	2.73E-08	0.026	0.52	5	2	1f	0.55
	6	32643452	rs9272962	HLA-DQA1	G	T	3-UTR	3.61E-08	0.026	0.52	2	0	1f	0.55
	6	32643512	rs9272969	HLA-DQA1	A	G	3-UTR	3.12E-08	0.026	0.52	2	10	1b	0.96
	6	32643538	rs9272974	HLA-DQA1	C	T	3-UTR	2.25E-08	0.026	0.52	2	1	1f	0.55
	6	32643695	rs5002185	HLA-DQA1	A	G	intron	2.42E-08	0.026	0.52			1f	0.55
	6	32643727	rs5002184	HLA-DQA1	T	C	intron	4.06E-08	0.025	0.52			1f	0.4
	6	32643732	rs5002183	HLA-DQA1	T	C	intron	4.13E-08	0.025	0.52			1f	0.4
	6	32643733	rs5002182	HLA-DQA1	G	C	intron	3.81E-08	0.025	0.52			1f	0.4
	6	32643872	rs9273013	HLA-DQA1	C	T	interg	3.26E-08	0.025	0.52	2	3	1f	0.55
	6	32643946	rs9273020	HLA-DQA1	G	T	interg	3.68E-08	0.025	0.52	2	4	1f	0.55
	6	32643948	rs9273021	HLA-DQA1	A	G	interg	3.32E-08	0.025	0.52	2	2	1f	0.55
	6	32643980	rs9273024	HLA-DQA1	T	C	interg	3.41E-08	0.026	0.52	2	5	1f	0.55
	6	32644006	rs9273027	HLA-DQA1	A	G	interg	3.16E-08	0.026	0.52	2	0	1f	0.55
	6	32644028	rs9273030	HLA-DQA1	T	A	interg	3.17E-08	0.025	0.52	2	11	1a	0.52
	6	32644096	rs9273033	HLA-DQA1	T	C	interg	2.66E-08	0.026	0.52	2	0	1f	0.55
	6	32644097	rs9273034	HLA-DQA1	G	T	interg	2.63E-08	0.026	0.52	2	0	1f	0.55
	6	32644154	rs9273038	HLA-DQA1	A	T	interg	3.41E-08	0.025	0.52	2	18	4	0.61
	6	32644191	rs9273043	HLA-DQA1	G	T	interg	3.25E-08	0.025	0.52	2	0	1f	0.55
	6	32644226	rs9273046	HLA-DQA1	C	T	interg	3.35E-08	0.025	0.52	2	5	1f	0.55
	6	32644273	rs9273053	HLA-DQA1	A	T	interg	3.35E-08	0.025	0.52	2	1	1f	0.55
	6	32644320	rs9273056	HLA-DQA1	T	G	interg	3.32E-08	0.025	0.52	2	6	1f	0.55
	6	32644428	rs9273065	HLA-DQA1	T	G	interg	3.38E-08	0.025	0.52	1	1	1f	0.61
	6	32644431	rs9273066	HLA-DQA1	G	A	interg	3.38E-08	0.025	0.52	1	1	1f	0.54
	6	32644456	rs9273069	HLA-DQA1	C	T	interg	3.08E-08	0.026	0.52	1	1	1f	0.55
	6	32644510	rs9273074	HLA-DQA1	A	G	interg	3.32E-08	0.025	0.52	1	9	1f	0.43
	6	32644511	rs9273075	HLA-DQA1	A	G	interg	3.32E-08	0.025	0.52	1	12	1f	0.27
	6	32644532	rs9273078	HLA-DQA1	T	A	interg	3.72E-08	0.025	0.52	1	2	1f	0.55
	6	32644559	rs9273081	HLA-DQA1	G	A	interg	3.58E-08	0.025	0.52	1	7	1f	0.55
	6	32644562	rs9273082	HLA-DQA1	C	T	interg	3.45E-08	0.025	0.52	1	1	1f	0.55
	6	32644566	rs9273083	HLA-DQA1	T	C	interg	3.34E-08	0.025	0.52	1	6	1f	0.55
	6	32644619	rs9273084	HLA-DQA1	T	C	interg	3.41E-08	0.026	0.52	1	1	1f	0.55
	6	32644633	rs9273086	HLA-DQA1	C	T	interg	3.81E-08	0.026	0.52	1	4	1f	0.55
	6	32645202	rs9273146	HLA-DQA1	A	T	interg	4.29E-08	0.025	0.52	1	0	1f	0.55
	6	32645204	rs9273147	HLA-DQA1	A	G	interg	3.50E-08	0.025	0.52	1	2	1f	0.55
	6	32645273	rs9273156	HLA-DQA1	G	A	interg	3.00E-08	0.026	0.52	1	2	1f	0.55
	6	32645285	rs9273158	HLA-DQA1	G	C	interg	2.86E-08	0.026	0.52	1	0	1f	0.67
	6	32646098	rs9279948	HLA-DQA1	TAG	T	interg	4.67E-08	0.025	0.52	0	12	1f	0.61
	6	32646997	rs17843743	HLA-DQA1	G	GC	interg	3.41E-08	0.025	0.52	0	6	1f	0.55
	6	32647009	rs372716607	HLA-DQA1	GT	G	intron	3.34E-08	0.025	0.52			1f	0.55
	6	32647065	rs17843564	HLA-DQA1	A	G	interg	2.90E-08	0.026	0.52	0	6	1f	0.55
	6	32647070	rs17843565	HLA-DQA1	A	G	interg	2.76E-08	0.026	0.52	0	2	1f	0.55
	6	32647071	rs17843566	HLA-DQA1	G	T	interg	2.76E-08	0.026	0.52	0	2	1f	0.55
	6	32647589	rs17612555	HLA-DQA1	G	A	interg	3.69E-08	0.025	0.52	0	0	1f	0.55
	6	32647623	rs17843573	HLA-DQA1	C	T	interg	3.38E-08	0.025	0.52	0	0	1f	0.55
	6	32647650	rs17843575	HLA-DQA1	C	T	interg	3.17E-08	0.025	0.52	0	4	1f	0.55
	6	32647654	rs17843576	HLA-DQA1	G	A	interg	3.17E-08	0.025	0.52	0	1	1f	0.55
	6	32647669	rs17612562	HLA-DQA1	T	G	interg	3.29E-08	0.025	0.52	0	1	1f	0.55
	6	32647681	rs17612576	HLA-DQA1	G	A	interg	3.29E-08	0.025	0.52	0	2	1f	0.55
	6	32647693	rs17612583	HLA-DQA1	G	A	interg	3.31E-08	0.025	0.52	0	5	1f	0.55
	6	32647733	rs17843577	HLA-DQA1	C	T	interg	3.33E-08	0.025	0.52	0	4	1b	0.32
	6	32647743	rs17843578	HLA-DQA1	G	A	interg	3.35E-08	0.025	0.52	0	5	1f	0.55
	6	32647750	rs17843579	HLA-DQA1	T	G	interg	3.35E-08	0.025	0.52	0	5	1f	0.55
	6	32647774	rs17843580	HLA-DQA1	A	G	interg	3.33E-08	0.025	0.52	0	5	1f	0.55
	6	32647801	rs17612590	HLA-DQA1	G	A	interg	3.35E-08	0.025	0.52	0	29	1f	0.67
	6	32647805	rs17612597	HLA-DQA1	A	C	interg	3.35E-08	0.025	0.52	0	18	1b	0.46
	6	32647820	rs17612604	HLA-DQA1	A	C	interg	3.33E-08	0.025	0.52	0	10	1b	0.68
	6	32647834	rs17612610	HLA-DQA1	A	T	interg	3.15E-08	0.025	0.52	0	1	1f	0.55
	6	32647836	rs17612617	HLA-DQA1	G	T	interg	3.15E-08	0.025	0.52	0	1	1f	0.55
	6	32647861	rs17843581	HLA-DQA1	A	C	interg	3.37E-08	0.025	0.52	0	2	1f	0.67
	6	32647874	rs17843582	HLA-DQA1	G	A	interg	3.34E-08	0.025	0.52	0	1	1f	0.55
	6	32647875	rs17843583	HLA-DQA1	A	C	interg	3.25E-08	0.025	0.52	0	6	1f	0.55
	6	32647891	rs17843584	HLA-DQA1	G	T	interg	3.26E-08	0.025	0.52	0	3	1f	0.55
	6	32647925	rs17612625	HLA-DQA1	A	C	interg	3.56E-08	0.025	0.52	0	1	1f	0.55
	6	32647933	rs17612633	HLA-DQA1	G	C	interg	3.37E-08	0.025	0.52	0	3	1f	0.55
	6	32647977	rs17612640	HLA-DQA1	G	A	interg	3.00E-08	0.026	0.52	0	10	1b	0.76
	6	32648016	rs879568951	HLA-DQA1	G	GAACA	intron	3.36E-08	0.025	0.52			1f	0.55
	6	32648024	rs17843586	HLA-DQA1	A	G	interg	3.38E-08	0.025	0.52	0	4	1f	0.55
	6	32648025	rs17843587	HLA-DQA1	C	T	interg	3.36E-08	0.025	0.52	0	2	1f	0.55
	6	32648030	rs17843588	HLA-DQA1	A	G	interg	3.34E-08	0.025	0.52	0	2	1f	0.55
	6	32648035	rs1238810234	HLA-DQA1	T	TTG	intron	2.81E-08	0.026	0.52			1d	0.1
	6	32648037	rs1471580359	HLA-DQA1	ACG	A	intron	3.38E-08	0.025	0.52			1d	0.67
	6	32648064	rs17612676	HLA-DQA1	C	A	interg	3.89E-08	0.025	0.52	0	4	1f	0.55
	6	32648066	rs17843589	HLA-DQA1	T	A	interg	3.64E-08	0.025	0.52	0	3	1f	0.55
	6	32648073	rs17843590	HLA-DQA1	A	G	interg	1.33E-09	0.028	0.42	0	0	1f	0.55
	6	32652506	rs17843604	HLA-DQA1	C	T	interg	1.56E-09	0.028	0.42	2	2	1f	0.22
	6	32652509	rs12527758	HLA-DQA1	T	C	interg	1.53E-09	0.028	0.42	2	2	1f	0.22
	6	32652534	rs17612781	HLA-DQA1	T	C	interg	3.37E-08	0.025	0.52	2	2	1f	0.22
	6	32652567	rs17612788	HLA-DQA1	G	A	interg	3.81E-08	0.025	0.52	2	15	1f	0.31
	6	32652570	rs201979949	HLA-DQA1	C	CT	interg	3.96E-08	0.025	0.52	2	15	1f	0.12
	6	32652572	rs762118514	HLA-DQA1	A	T	intron	4.14E-08	0.025	0.52			1f	0.12
	6	32652582	rs17612802	HLA-DQA1	C	T	interg	4.34E-08	0.025	0.52	2	6	1f	0.22
	6	32652614	rs17843605	HLA-DQA1	G	T	interg	2.60E-08	0.026	0.52	2	0	5	0.13
	6	32652622	rs17843606	HLA-DQA1	G	T	interg	2.73E-08	0.026	0.52	2	5	5	0.13
	6	32652730	rs17612831	HLA-DQA1	A	T	interg	4.28E-08	0.025	0.52	2	6	6	0.15
	6	32652736	rs17843609	HLA-DQA1	T	C	interg	3.50E-08	0.026	0.52	2	6	6	0.27
	6	32652743	rs369358206	HLA-DQA1	CT	C	intron	4.16E-08	0.025	0.52			6	0.12
	6	32652752	rs17843610	HLA-DQA1	T	C	interg	3.54E-08	0.026	0.52	2	1	6	0.15
	6	32652754	rs17843611	HLA-DQA1	T	C	interg	3.56E-08	0.026	0.52	2	1	6	0.05
	6	32652759	rs17843612	HLA-DQA1	C	A	interg	3.36E-08	0.026	0.52	2	2	7	0.51
	6	32652761	rs17612838	HLA-DQA1	G	C	interg	3.32E-08	0.026	0.52	2	2	7	0.51
	6	32652764	rs17612845	HLA-DQA1	G	A	interg	1.39E-08	0.026	0.56	2	3	7	0.51
	6	32652845	rs17612858	HLA-DQA1	A	T	interg	3.01E-08	0.026	0.52	0	11	7	0.51
	6	32652881	rs17843613	HLA-DQA1	C	T	interg	2.58E-08	0.026	0.52	0	0	1f	0.55
	6	32655273	rs9273319	HLA-DQB1	C	T	interg	3.12E-08	0.026	0.52	3	3	1f	0.55
	6	32655295	rs9273320	HLA-DQB1	A	G	interg	3.48E-08	0.025	0.52	3	3	1f	0.55
	6	32655319	rs9273321	HLA-DQB1	A	G	interg	3.45E-08	0.025	0.52	3	1	1f	0.55
	6	32655323	rs578137727	HLA-DQB1	C	CTCT	interg	3.45E-08	0.025	0.52			1f	0.55
	6	32655325	rs9273322	HLA-DQB1	G	C	interg	3.45E-08	0.025	0.52	3	3	1f	0.55
	6	32655442	rs9273326	HLA-DQB1	T	C	interg	3.98E-08	0.025	0.52	4	2	1f	0.55
	6	32655456	rs9273328	HLA-DQB1	G	A	interg	3.94E-08	0.025	0.52	4	24	1f	0.67
	6	32655465	rs9273329	HLA-DQB1	G	A	interg	3.94E-08	0.025	0.52	4	12	1f	0.67
	6	32655523	rs9273330	HLA-DQB1	C	T	interg	4.70E-08	0.025	0.52	4	10	1b	0.93
	6	32655530	rs9273331	HLA-DQB1	C	T	interg	4.47E-08	0.025	0.52	4	2	1b	0.82
	6	32655540	rs9273332	HLA-DQB1	A	T	interg	4.47E-08	0.025	0.52	4	3	1f	0.67
	6	32655548	rs9273333	HLA-DQB1	T	C	interg	4.37E-08	0.025	0.52	4	4	1f	0.55
	6	32655564	rs9282067	HLA-DQB1	C	CT	interg	4.23E-08	0.025	0.52	4	7	1f	0.55
	6	32655565	rs9282068	HLA-DQB1	G	GA	interg	4.23E-08	0.025	0.52	4	0	1f	0.55
	6	32655571	rs9273335	HLA-DQB1	A	G	interg	4.23E-08	0.025	0.52	4	4	1f	0.55
	6	32655600	rs9273337	HLA-DQB1	C	T	interg	2.80E-08	0.026	0.52	4	1	1f	0.55
	6	32655616	rs9273338	HLA-DQB1	A	T	interg	3.93E-08	0.025	0.52	4	0	1f	0.55
	6	32655653	rs9273339	HLA-DQB1	G	A	interg	3.28E-08	0.025	0.52	4	0	1f	0.55
	6	32655698	rs9273346	HLA-DQB1	C	G	interg	3.79E-08	0.025	0.52	4	0	1f	0.55
	6	32658813	rs9273372	HLA-DQB1	C	G	interg	3.49E-08	0.025	0.52	11	1	1b	0.49
	6	32658824	rs9273373	HLA-DQB1	A	G	interg	3.69E-08	0.025	0.52	7	2	1b	0.99
	6	32658837	rs9273374	HLA-DQB1	A	G	interg	3.44E-08	0.025	0.52	7	4	1f	0.55
	6	32659024	rs9273376	HLA-DQB1	C	T	interg	3.64E-08	0.025	0.52	3	1	1d	0.34
	6	32659039	rs768373587	HLA-DQB1	CA	C	interg	3.35E-08	0.026	0.52			1f	0.55
	6	32659042	rs115338669	HLA-DQB1	G	T	interg	3.88E-08	0.025	0.52	3	4	1f	0.55
	6	32659200	rs9273386	HLA-DQB1	T	C	interg	1.81E-09	0.028	0.41	3	10	1f	0.42
	6	32659328	rs9273396	HLA-DQB1	T	A	interg	4.15E-08	0.025	0.52	3	7	1f	0.35
	6	32659332	rs9273397	HLA-DQB1	A	G	interg	4.15E-08	0.025	0.52	3	5	1f	0.53
	6	32659351	rs9273400	HLA-DQB1	C	T	interg	2.33E-09	0.028	0.43	3	1	1f	0.55
	6	32659398	rs9273405	HLA-DQB1	A	C	interg	4.39E-08	0.025	0.52	3	2	1f	0.55
	6	32659403	rs9273406	HLA-DQB1	G	C	interg	4.34E-08	0.025	0.52	3	4	1f	0.55
	6	32659434	rs9273407	HLA-DQB1	T	C	interg	2.73E-08	0.026	0.52	3	0	1f	0.55
	6	32659458	rs9273409	HLA-DQB1	C	T	interg	3.86E-08	0.025	0.52	3	0	1f	0.55
	6	32659473	rs9273410	HLA-DQB1	C	A	3-UTR	4.74E-09	0.027	0.46	3	3	1f	0.36
	6	32659486	rs9273412	HLA-DQB1	T	C	3-UTR	3.70E-08	0.025	0.52	3	10	1f	0.47
	6	32659515	rs9273413	HLA-DQB1	A	G	3-UTR	1.94E-08	0.026	0.52	3	7	1f	0.73
	6	32659522	rs9273414	HLA-DQB1	A	T	3-UTR	2.19E-08	0.026	0.52	3	6	1f	0.4
	6	32659533	rs9273415	HLA-DQB1	C	T	3-UTR	1.86E-08	0.026	0.52	3	5	1f	0.4
	6	32659575	rs9273417	HLA-DQB1	A	G	3-UTR	3.09E-08	0.026	0.52	3	7	1f	0.55
	6	32659585	rs9273418	HLA-DQB1	A	C	3-UTR	3.06E-08	0.026	0.52	3	1	1f	0.55
	6	32659588	rs9273419	HLA-DQB1	T	C	3-UTR	4.40E-08	0.025	0.52	3	2	1f	0.55
	6	32659617	rs9273424	HLA-DQB1	C	T	3-UTR	3.73E-08	0.025	0.52	3	14	1d	0.86
	6	32659619	rs9273425	HLA-DQB1	C	T	3-UTR	3.67E-08	0.025	0.52	3	12	1d	0.27
	6	32659657	rs9273426	HLA-DQB1	A	C	3-UTR	3.56E-08	0.025	0.52	3	2	1b	0.86
	6	32659664	rs9273427	HLA-DQB1	A	C	3-UTR	3.31E-08	0.025	0.52	3	1	1b	0.9
	6	32659683	rs9273430	HLA-DQB1	T	G	3-UTR	3.14E-08	0.026	0.52	3	1	1d	0.83
	6	32659740	rs9273436	HLA-DQB1	T	G	3-UTR	3.56E-08	0.025	0.52	3	7	1f	0.55
	6	32659746	rs9273438	HLA-DQB1	A	G	3-UTR	8.34E-09	0.027	0.46	3	4	1b	0.94
	6	32659752	rs879233014	HLA-DQB1	CA	C	3-UTR	9.21E-09	0.027	0.46			no
	6	32659758	rs28724234	HLA-DQB1	G	T	3-UTR	4.64E-08	0.025	0.52	3	0	1b	0.95
	6	32659796	rs9273441	HLA-DQB1	C	G	3-UTR	4.91E-08	0.025	0.52	3	1	1f	0.55
	6	32659823	rs9273443	HLA-DQB1	G	T	3-UTR	4.75E-08	0.025	0.52	3	4	1f	0.55
	6	32659858	rs9273444	HLA-DQB1,HLA-DQB1-AS1	T	G	3-UTR	3.24E-08	0.025	0.52	3	5	1f	0.55
	6	32659869	rs9273445	HLA-DQB1,HLA-DQB1-AS1	A	G	3-UTR	3.34E-08	0.025	0.52	3	10	1f	0.55
	6	32659937	rs1063355	HLA-DQB1,HLA-DQB1-AS1	T	G	3-UTR	3.48E-08	0.025	0.52	0	3	1f	0.55
	6	32663718	rs9274261,rs281863288	HLA-DQB1	T	C	intron	3.38E-08	0.025	0.52	7	0	4	0.61
	6	32663719	rs281863287	HLA-DQB1	C	A	intron	3.40E-08	0.025	0.52			1f	0.55
	6	32663722	rs281863284	HLA-DQB1	G	A	intron	3.30E-08	0.025	0.52			no	0
	6	32666255	rs9274501	HLA-DQB1	A	G	intron	3.51E-08	0.025	0.52	68	2	1f	0.55
	6	32666326	rs796429679	HLA-DQB1	T	C	intron	3.40E-08	0.025	0.52			1f	0.55
	6	32666364	rs9274506	HLA-DQB1	T	C	intron	2.78E-08	0.026	0.52	68	0	1f	0.55
	6	32666407	rs9274510	HLA-DQB1	A	G	intron	2.64E-08	0.026	0.52	68	1	1f	0.55
	6	32666529	rs1049060	HLA-DQB1	A	T	nsm	3.24E-08	0.025	0.52	0	0	1f	0.55
	6	32666573	rs1049057	HLA-DQB1	T	C	nsm	3.87E-08	0.025	0.52	0	6	1f	0.55
	6	32666737	rs9274529	HLA-DQB1	A	G	interg	3.38E-08	0.025	0.52	59	8	1f	0.55
	6	32666857	rs9274536	HLA-DQB1	C	T	interg	2.89E-08	0.026	0.52	17	1	1f	0.55
	6	32667110	rs9274557	HLA-DQB1	G	T	interg	1.47E-08	0.026	0.52	13	1	1f	0.55
	6	32667176	rs9274561	HLA-DQB1	A	G	interg	3.19E-08	0.025	0.52	13	3	1f	0.55
	6	32667223	rs9274562	HLA-DQB1	A	G	interg	3.37E-08	0.025	0.52	13	1	1f	0.55
	6	32667271	rs9274564	HLA-DQB1	G	A	interg	3.13E-08	0.025	0.52	11	6	1f	0.55
	6	32667290	rs9274565	HLA-DQB1	T	A	interg	3.10E-08	0.025	0.52	11	5	1f	0.41
	6	32667293	rs1812014	HLA-DQB1	T	A	interg	1.48E-08	0.026	0.48	11	0	1f	0.76
	6	32667428	rs9274573	HLA-DQB1	C	T	interg	2.66E-08	0.026	0.52	9	10	1f	0.55
	6	32667449	rs9274575	HLA-DQB1	T	G	interg	2.45E-08	0.026	0.52	9	0	1f	0.55
	6	32667977	rs3828789	HLA-DQB1	G	T	interg	4.75E-08	0.025	0.52	13	0	1f	0.55
	6	32668032	rs3828790	HLA-DQB1	T	C	interg	3.82E-08	0.025	0.52	30	4	1f	0.55
	6	32668036	rs3828791	HLA-DQB1	A	G	interg	3.87E-08	0.025	0.52	30	4	1f	0.55
	6	32668261	rs3828798	HLA-DQB1	A	T	interg	3.48E-08	0.025	0.52	40	2	1f	0.55
	6	32668353	rs3828806	HLA-DQB1	C	T	interg	3.28E-08	0.025	0.52	40	3	1f	0.55
	6	32668354	rs3828807	HLA-DQB1	G	C	interg	3.28E-08	0.025	0.52	40	2	1f	0.55
	6	32668444	rs3828811	HLA-DQB1	T	G	interg	3.54E-08	0.025	0.52	37	3	1c	0.82
	6	32668657	rs9274660	HLA-DQB1	A	G	interg	3.18E-08	0.025	0.52	38	5	1f	0.55
	6	32669693	rs9274719	HLA-DQB1	T	C	interg	1.25E-09	0.033	0.23	11	7	1f	0.78
	6	32669754	rs9274724	HLA-DQB1	A	G	interg	1.23E-09	0.033	0.23	11	1	5	0.59
	6	32670001	rs3134993	HLA-DQB1	G	A	interg	3.95E-08	0.025	0.52	8	6	1f	0.55
	6	32691156	rs9275218	MTCO3P1	C	G	interg	4.76E-08	0.028	0.27	3	4	1f	0.2
3	6	82117693	rs9449423	LINC02542	T	C	interg	2.06E-08	-0.026	0.52	6	0	1f	0.22
1	6	82119722	rs9443960	LINC02542	T	C	interg	1.49E-08	-0.026	0.52	1	1	1f	0.22
4	6	82122401	rs35213691	LINC02542	T	C	interg	3.70E-08	-0.026	0.61	0	4	1f	0.22
2	6	82124515	rs9449425	LINC02542	A	C	interg	2.02E-08	-0.026	0.52	0	9	1f	0.63
5	6	82127538	rs9449427	LINC02542	A	G	interg	3.73E-08	-0.026	0.61	0	3	7	0.51
6	6	82128765	rs9443961	LINC02542	T	A	interg	4.62E-08	-0.026	0.61	0	1	7	0.51
11	9	83937134	rs7853254	C9orf64	C	T	interg	3.43E-08	0.027	0.32	9	1	1f	0.13
10	9	83949039	rs72749126	C9orf64	G	T	intron	3.32E-08	0.027	0.32	0	0	6	0.31
12	9	83955160	rs6559752	C9orf64	C	T	intron	3.43E-08	0.027	0.32	10	6	1f	0.73
13	9	83964010	rs296883	HNRNPK	A	T	interg	3.51E-08	0.027	0.32	0	1	1b	0.43
9	9	83968008	rs296884	HNRNPK	G	T	interg	3.27E-08	0.027	0.32	3	8	1f	0.75
8	9	83968010	rs113904294	HNRNPK	T	TAATA	interg	3.06E-08	0.027	0.32	3	11	1f	0.18
5	9	83968161	rs696825	HNRNPK	C	T	3-UTR	2.49E-08	0.027	0.32	3	0	1f	0.55
1	9	84028173	rs10046912	RMI1	T	C	interg	1.67E-08	-0.031	0.77	0	4	1f	0.35
6	9	84029166	rs7033720	RMI1	A	C	interg	2.45E-08	-0.030	0.77	0	0	7	0.51
4	9	84031657	rs10868083	RMI1	G	T	interg	1.87E-08	-0.030	0.77	0	6	1f	0.55
3	9	84043750	rs55692426	LOC101927575	T	C	interg	1.76E-08	-0.031	0.77	1	2	1f	0.09
2	9	84043847	rs55714514	LOC101927575	T	C	interg	1.73E-08	-0.031	0.77	1	8	1f	0.11
7	9	84046739	rs10780645	LOC101927575	C	T	interg	2.62E-08	-0.030	0.77	0	2	7	0.51
1	14	26449262	rs1245193	NOVA1	T	C	intron	2.88E-08	0.034	0.83	0	1	6	0.74
5	14	26461940	rs146880662,rs386380946,rs386363911	NOVA1	C	CA	intron	4.44E-08	0.031	0.8	0	15	7	0.18
10	14	26476160	rs178214	NOVA1	C	T	intron	5.01E-08	0.031	0.8	0	4	1f	0.22
6	14	26477032	rs1245211	NOVA1	T	C	intron	4.64E-08	0.031	0.79	0	4	7	0.51
4	14	26500877	rs178195	NOVA1	T	G	intron	4.36E-08	0.031	0.79	1	8	1f	0.23
3	14	26503778	rs178193	NOVA1	T	C	intron	4.22E-08	0.031	0.8	0	2	6	0.35
2	14	26539993	rs963778	NOVA1	A	C	intron	3.45E-08	-0.031	0.21	0	2	1f	0.22
9	14	26565906	rs1951073	NOVA1	A	G	intron	4.95E-08	0.031	0.79	0	6	1f	0.55
7	14	26574517	rs10134225	NOVA1	G	A	intron	4.87E-08	0.031	0.79	0	5	6	0.16
8	14	26576572	rs2017442	NOVA1	T	C	intron	4.94E-08	0.031	0.79	0	4	7	0.51
not credible	18	25030804	rs8088342	WBP2P1	T	G	interg	3.18E-08	0.026	0.63	1	3	4	0.61
	22	29715569	rs2527343	RP1-76B20.11,RP1-76B20.12	C	T	interg	4.64E-08	-0.032	0.2	8	6	1f	0.55
	22	29720703	rs2527347	CABP7	C	T	intron	2.26E-09	-0.034	0.21	52	20	1f	0.55
	22	29721465	rs56686185	CABP7	C	T	intron	1.30E-08	-0.033	0.2	19	8	1d	0.11
	22	29723965	rs5763435	CABP7	T	G	intron	4.16E-09	-0.034	0.21	2	10	1f	0.55
	22	29725465	rs9614038	CABP7	C	T	intron	1.62E-10	-0.036	0.21	5	2	1f	0.66
	22	29725466	rs9614039	CABP7	G	C	intron	1.62E-10	-0.036	0.21	5	1	1f	0.26
	22	29738534	rs146621560	ZMAT5	T	TG	intron	1.27E-15	-0.051	0.16	6	3	1f	0.55
	22	29738926	rs12483807	ZMAT5	G	A	intron	1.27E-15	-0.051	0.16	0	1	7	0.51
	22	29751221	rs1034779	ZMAT5	G	A	intron	9.03E-16	-0.051	0.16	0	0	1f	0.55
	22	29760070	rs5763466	ZMAT5	A	C	intron	1.09E-13	-0.042	0.21	0	1	1f	0.85
	22	29765291	rs9614046	ZMAT5	C	T	intron	7.17E-16	-0.051	0.16	6	1	1f	0.55
	22	29786569	rs7285885	ASCC2	G	A	interg	1.16E-19	-0.057	0.16	6	2	1f	0.08
	22	29803937	rs12485243	ASCC2	C	T	intron	1.21E-19	-0.057	0.16	5	2	7	0.51
	22	29808801	rs73161050	ASCC2	C	A	intron	1.02E-19	-0.057	0.16	1	3	1f	0.55
	22	29809141	rs8142470	ASCC2	A	T	intron	8.92E-12	-0.036	0.28	0	13	5	0.6
	22	29819729	rs9614063	ASCC2	G	A	intron	1.32E-19	-0.057	0.16	3	18	1b	0.19
	22	29823426	rs73161074	ASCC2	G	A	intron	1.32E-19	-0.057	0.16	2	3	7	0.51
	22	29824251	rs60849755,rs766245624,rs796381805	ASCC2	TACAC	T	intron	6.60E-10	-0.033	0.26	3	2	4	0.61
	22	29829138	rs111907377	ASCC2	T	C	intron	1.09E-19	-0.057	0.16	0	3	1f	0.55
	22	29837690	rs9614071	ASCC2	G	A	intron	7.77E-20	-0.057	0.16	127	1	1f	0.55
	22	29840406	rs2097351	ASCC2	A	G	interg	3.60E-13	-0.039	0.25	6	2	1b	0.98
	22	29840455	rs2097352	ASCC2	A	T	interg	4.45E-13	-0.039	0.25	7	7	1b	0.35
	22	29841595	rs8140366	ASCC2	C	T	interg	3.05E-20	-0.058	0.16	1	0	1f	0.55
	22	29844789	rs9614075	ASCC2	C	T	interg	2.21E-20	-0.058	0.16	1	10	7	0.51
	22	29846525	rs71670234,rs368863103	ASCC2	ATTGAGT	A	interg	2.66E-20	-0.058	0.16	0	0	1f	0.67
	22	29855080	rs9614083	ASCC2	G	A	interg	2.39E-20	-0.058	0.16	3	3	1b	0.82
	22	29855483	rs57653653	ASCC2	C	T	interg	2.39E-20	-0.058	0.16	8	3	1f	0.67
	22	29859352	rs140800292	ASCC2	G	A	interg	3.21E-12	-0.065	0.07	3	5	1f	0.55
	22	29865882	rs9614087	MTMR3	G	A	interg	2.16E-20	-0.058	0.16	0	3	1f	0.55
	22	29867682	rs9614089	MTMR3	T	C	interg	2.05E-20	-0.058	0.16	9	0	1f	0.55
	22	29873918	rs9614090	MTMR3	T	A	interg	9.47E-10	-0.028	0.44	11	3	1b	0.95
	22	29879179	rs28595572	MTMR3	C	T	interg	2.38E-20	-0.058	0.16	0	3	1f	0.55
	22	29887515	rs73161099	MTMR3	T	C	intron	1.38E-20	-0.058	0.16	62	1	1f	0.67
	22	29887761	rs16988084	MTMR3	G	A	intron	1.25E-20	-0.058	0.16	54	1	1f	0.55
	22	29888010	rs61352751	MTMR3	C	T	intron	1.31E-20	-0.058	0.16	25	10	7	0.51
	22	29889652	rs9614097	MTMR3	T	C	intron	1.28E-20	-0.058	0.16	5	5	7	0.51
	22	29893320	rs9614101	MTMR3	T	C	intron	1.29E-20	-0.058	0.16	6	3	1f	0.55
16	22	29894454	rs8140770	MTMR3	A	G	intron	1.19E-20	-0.058	0.16	12	2	7	0.51
9	22	29896822	rs140357883	MTMR3	A	AT	intron	8.42E-21	-0.059	0.16	1	6	6	0
	22	29898646	rs9608821	MTMR3	C	A	intron	1.84E-08	-0.044	0.09	18	0	1f	0.55
	22	29898755	rs8138677	MTMR3	T	C	intron	1.25E-20	-0.058	0.16	18	0	1f	0.55
	22	29899972	rs147842231	MTMR3	C	CT	intron	1.29E-20	-0.058	0.16	4	3	7	0.51
	22	29900233	rs9608822	MTMR3	C	T	intron	1.29E-20	-0.058	0.16	2	2	7	0.51
19	22	29906175	rs9608823	MTMR3	A	G	intron	1.22E-20	-0.058	0.16	18	3	1f	0.05
	22	29907077	rs9614105	MTMR3	A	G	intron	1.29E-20	-0.058	0.16	23	11	1d	0.09
	22	29909909	rs11704655	MTMR3	A	T	intron	5.86E-09	-0.030	0.28	2	1	7	0.51
	22	29911625	rs73162731	MTMR3	A	G	intron	1.26E-20	-0.058	0.16	11	2	6	0.29
	22	29912191	rs1544432	MTMR3	T	G	intron	5.51E-09	-0.030	0.28	31	7	1f	0.43
17	22	29913726	rs546672898	MTMR3	G	GT	intron	1.21E-20	-0.058	0.16			5	0.01
	22	29915209	rs77356598	MTMR3	A	G	intron	7.21E-13	-0.066	0.07	39	3	1f	0.67
	22	29921094	rs74852033	MTMR3	G	A	intron	2.29E-08	-0.044	0.09	3	1	1f	0.55
	22	29926093	rs73162743	MTMR3	C	A	intron	7.23E-13	-0.066	0.07	0	10	1f	0.45
	22	29929061	rs9614108	MTMR3	C	A	intron	1.32E-20	-0.058	0.16	0	4	6	0.74
	22	29929162	rs9614109	MTMR3	T	C	intron	1.34E-20	-0.058	0.16	0	4	1f	0.68
	22	29930113	rs7291756	MTMR3	A	G	intron	6.00E-09	-0.030	0.28	0	11	1f	0.09
	22	29940124	rs9680595	MTMR3	C	T	intron	1.33E-20	-0.058	0.16	0	4	1f	0.55
	22	29943031	rs9614110	MTMR3	C	A	intron	1.40E-20	-0.058	0.16	0	2	1f	0.55
	22	29943740	rs9306466	MTMR3	T	C	intron	1.34E-20	-0.058	0.16	1	0	1f	0.67
	22	29944045	rs9680809	MTMR3	G	C	intron	2.43E-20	-0.058	0.16	37	2	1f	0.55
	22	29946392	rs9614111	MTMR3	G	C	intron	1.59E-20	-0.058	0.16	37	2	1b	0.97
14	22	29952683	rs146622237	MTMR3	T	TA	intron	1.18E-20	-0.058	0.16	11	7	1f	0.67
	22	29953024	rs12484336	MTMR3	C	G	intron	1.46E-20	-0.058	0.16	8	2	7	0.51
	22	29957415	rs71328817,rs764499487,rs554825933	MTMR3	GTATTTATT	G	intron	4.85E-10	-0.032	0.29	2	16	no	0
	22	29958983	rs73883345	MTMR3	G	A	intron	1.65E-20	-0.058	0.16	2	1	1f	0.22
	22	29960429	rs28428766	MTMR3	G	A	intron	1.65E-20	-0.058	0.16	1	4	7	0.51
	22	29960568	rs28522206	MTMR3	A	G	intron	1.65E-20	-0.058	0.16	1	2	7	0.51
	22	29965137	rs7290085	MTMR3	A	T	intron	1.66E-20	-0.058	0.16	7	7	1f	0.22
	22	29969195	rs73162773	MTMR3	C	T	intron	1.59E-20	-0.058	0.16	1	1	7	0.51
	22	29969791	rs5752989	MTMR3	G	A	intron	2.95E-08	-0.025	0.51	0	4	6	0.19
	22	29969853	rs9614122	MTMR3	A	G	intron	1.65E-20	-0.058	0.16	2	1	7	0.51
	22	29975361	rs9614123	MTMR3	A	G	intron	5.55E-09	-0.030	0.28	0	1	7	0.51
	22	29975662	rs9614124	MTMR3	G	A	intron	1.89E-20	-0.058	0.16	1	6	1b	1
	22	29977438	rs9608828	MTMR3	C	G	intron	1.87E-08	-0.044	0.09	1	5	1f	0.55
	22	29977975	rs112915444	MTMR3	C	T	intron	1.87E-08	-0.044	0.09	2	2	7	0.51
	22	29979545	rs7284538	MTMR3,RP3-394A18.1	A	G	intron	1.48E-20	-0.058	0.16	24	1	1f	0.67
	22	29981013	rs3788421	MTMR3,RP3-394A18.1	A	G	intron	1.48E-20	-0.058	0.16	5	3	7	0.51
	22	29982696	rs10616206,rs373458818	MTMR3,RP3-394A18.1	GTC	G	intron	1.41E-20	-0.058	0.16	0	4	7	0.51
	22	29985800	rs2412962	MTMR3,RP3-394A18.1	T	G	intron	2.40E-08	-0.044	0.09	3	1	7	0.51
	22	29986820	rs369756188	MTMR3,RP3-394A18.1	TTACAGGCATGCACCAAA	T	intron	1.05E-11	-0.052	0.1			4	0.61
	22	29987627	rs9614127	MTMR3,RP3-394A18.1	A	C	intron	1.65E-20	-0.058	0.16	19	0	1f	0.22
	22	29993167	rs8139217	MTMR3,RP3-394A18.1	A	T	intron	1.46E-20	-0.058	0.16	35	1	1f	0.55
	22	29997555	rs7285751	MTMR3,RP3-394A18.1	C	G	intron	1.43E-20	-0.058	0.16	9	2	1f	0.55
	22	29998742	rs151302635	MTMR3,RP3-394A18.1	G	GT	intron	1.41E-20	-0.058	0.16	0	15	1b	0.78
	22	29999237	rs9608832	MTMR3,RP3-394A18.1	A	C	intron	1.91E-11	-0.051	0.1	4	4	1f	0.55
	22	30000483	rs200607975	MTMR3,RP3-394A18.1	A	AT	intron	1.94E-20	-0.058	0.16	4	16	2b	0.83
	22	30001357	rs9614128	MTMR3,RP3-394A18.1	T	C	intron	2.63E-20	-0.058	0.16	2	2	1b	0.87
	22	30002089	rs9614129	MTMR3,RP3-394A18.1	T	C	intron	1.13E-20	-0.058	0.16	5	1	7	0.51
	22	30008007	rs2074204	MTMR3,RP3-394A18.1	C	T	syn	1.27E-14	-0.039	0.29	16	0	1f	0.22
	22	30014451	rs9614131	HORMAD2-AS1,MTMR3,RP3-394A18.1	T	C	intron	1.57E-20	-0.058	0.16	8	3	1b	0.33
	22	30018351	rs9608836	HORMAD2-AS1,MTMR3,RP3-394A18.1	C	T	intron	1.40E-20	-0.058	0.16	6	5	7	0.51
	22	30027755	rs9983	HORMAD2-AS1,MTMR3,RP3-394A18.1	G	A	3-UTR	1.38E-20	-0.058	0.16	16	4	1f	0.22
	22	30030882	rs41281631	HORMAD2-AS1	T	G	interg	1.80E-12	-0.065	0.07	0	2	7	0.51
	22	30032656	rs9614132	HORMAD2-AS1	G	A	interg	1.35E-20	-0.058	0.16	4	1	7	0.51
	22	30034609	rs12484778	HORMAD2-AS1	C	T	interg	2.01E-09	-0.058	0.06	2	0	1f	0.55
	22	30038134	rs16987156	HORMAD2-AS1	C	T	interg	1.46E-20	-0.058	0.16	28	0	1f	0.55
	22	30042227	rs57462999	HORMAD2-AS1	T	C	interg	1.55E-19	-0.057	0.16	4	2	1b	0.32
	22	30043856	rs202126598,rs779432898	HORMAD2-AS1	C	CAG	interg	4.34E-08	-0.066	0.04	37	0	1f	0.06
12	22	30059389	rs7292732	HORMAD2-AS1	G	A	interg	1.49E-20	-0.058	0.16	5	10	7	0.51
	22	30063290	rs78619223	HORMAD2-AS1	G	T	interg	2.80E-08	-0.044	0.09	3	2	1f	0.55
	22	30066922	rs145019185	HORMAD2-AS1	C	T	interg	1.33E-20	-0.059	0.16	0	3	5	0.13
	22	30067264	rs577920485	HORMAD2-AS1	T	G	intron	2.76E-08	-0.044	0.09			7	0.51
11	22	30070110	rs9608843	HORMAD2-AS1	G	T	interg	1.06E-20	-0.059	0.16	0	3	6	0.31
	22	30071019	rs141180858,rs764170616,rs547039745	HORMAD2-AS1	AAAC	A	interg	3.68E-08	0.025	0.49	0	2	no	0
	22	30078777	rs73164711	HORMAD2-AS1	C	T	interg	1.81E-09	-0.168	0.01	17	1	4	0.61
20	22	30085869	rs9608845	HORMAD2	C	T	intron	1.22E-20	-0.058	0.16	2	3	7	0.51
10	22	30092147	rs12373962	HORMAD2	C	T	intron	9.81E-21	-0.059	0.16	1	3	1f	0.55
	22	30098653	rs9614143	HORMAD2	T	C	intron	1.22E-20	-0.058	0.16	1	9	1f	0.19
	22	30102711	rs118018786	HORMAD2	G	A	intron	3.27E-08	-0.066	0.04	1	0	7	0.51
18	22	30105497	rs9614144	HORMAD2	T	A	intron	1.20E-20	-0.058	0.16	18	3	1f	0.22
13	22	30107223	rs7286551	HORMAD2	A	G	intron	1.17E-20	-0.058	0.16	2	5	1f	0.4
15	22	30116257	rs9614145	HORMAD2	A	G	intron	1.18E-20	-0.059	0.16	24	3	1f	0.22
	22	30124256	rs369800820	HORMAD2	A	AACACAC	intron	4.10E-10	-0.061	0.06			7	0.18
	22	30127328	rs112848515	HORMAD2	C	T	intron	4.74E-13	-0.067	0.07	0	3	6	0.7
	22	30133752	rs5753021	HORMAD2	G	A	intron	8.74E-11	-0.051	0.1	0	0	7	0.51
7	22	30135112	rs35089120,rs796494778	HORMAD2	CAT	C	intron	5.77E-21	-0.059	0.16	0	3	7	0.51
8	22	30136684	rs9614147	HORMAD2,RPS3AP51	C	T	intron	5.77E-21	-0.059	0.16	0	1	1f	0.55
	22	30139580	rs73164728	HORMAD2	G	A	intron	4.74E-13	-0.067	0.07	0	5	7	0.51
5	22	30140067	rs9608847	HORMAD2	T	G	intron	4.61E-21	-0.059	0.16	0	0	7	0.51
	22	30140102	rs9614148	HORMAD2	A	G	intron	1.41E-08	-0.045	0.09	0	3	7	0.51
6	22	30153043	rs73164739	HORMAD2	T	C	intron	5.71E-21	-0.059	0.16	3	10	6	0.29
3	22	30163255	rs139117847	HORMAD2	CTT	C	intron	3.72E-21	-0.059	0.16	0	6	7	0.51
	22	30163329	rs78777758	HORMAD2	T	A	intron	9.98E-09	-0.045	0.09	0	6	7	0.51
2	22	30167354	rs9614152	HORMAD2	G	A	intron	3.65E-21	-0.059	0.16	4	1	1f	0.55
4	22	30171969	rs9614153	HORMAD2	G	A	intron	3.75E-21	-0.059	0.16	1	5	1d	0.31
	22	30181669	rs73164749	RP3-438O4.4	G	A	interg	4.84E-13	-0.067	0.07	20	5	1f	0.67
	22	30184512	rs73164752	RP3-438O4.4	T	G	interg	2.43E-13	-0.075	0.05	21	5	1f	0.4
1	22	30186009	rs9614155	RP3-438O4.4	G	C	interg	2.77E-21	-0.059	0.16	21	18	1f	0.17
	22	30196853	rs16988383	RP3-438O4.4	C	T	interg	3.66E-13	-0.067	0.07	91	1	1f	0.55
	22	30208831	rs78599937	RP3-438O4.4	G	A	interg	3.47E-08	-0.067	0.04	66	3	1f	0.55
	22	30210575	rs11913168	RP3-438O4.4	G	A	interg	1.52E-08	-0.046	0.09	42	0	1f	0.55
1position in credible set (among 20 most credible SNPs)
2nsm, missense; syn, synonymous; U5, 5-UTR; U3, 3-UTR; interg, non-exonic
3Number of tissues with enhancer (enh) activity at the variant location (Roadmap Epigenomics data as presented by Haploreg v4.2 server )
4Affected transcription factor binding sites (TFBS) from Encode data as presented by Haploreg v4.2. server
5Regulatory ranking score as explained in Regulome website www.regulomedb.org/regulome-help, lower value indicates higher regulatory potential
6Regulatory probability score from Regulome with values from 0 to 1, higher value indicating higher probability for regulatory significance
Phenotype Pulpitis
											Haploreg		Regulome
Cs pos1	Chr	BP (GRCh38)2	rsID	Nearest gene	Ref	Alt	Location3	P value	Beta	Freq alt	N enh4	N TFBS5	Rank6	Prob score7
2	1	65926722	rs2310752	PDE4B	G	A	intron	3.18E-09	-0.043	0.38	0	7	5	0
12	1	65926784	rs142986688,rs750996884,rs398102817	PDE4B	T	TAC	intron	1.18E-08	0.040	0.57	0	4	6	0.11
1	1	65928049	rs2997084	PDE4B	C	G	intron	3.00E-09	-0.043	0.38	0	1	7	0.18
11	1	65934212	rs4255357	PDE4B	G	A	intron	1.09E-08	0.040	0.57	0	1	6	0.17
14	1	65937409	rs2310754	PDE4B	G	A	intron	1.25E-08	0.040	0.57	3	8	5	0.13
9	1	65941669	rs7528604	PDE4B	G	A	intron	8.77E-09	-0.042	0.37	0	0	4	0.61
13	1	65944426	rs11208774	PDE4B	C	T	intron	1.18E-08	0.040	0.57	0	14	6	0.43
16	1	65944858	rs11208775	PDE4B	C	T	intron	1.26E-08	0.040	0.57	0	2	7	0.18
3	1	65945717	rs3009872	PDE4B	T	C	intron	4.06E-09	-0.042	0.38	0	1	5	0
	1	65946050	rs11208776	PDE4B	A	T	intron	1.30E-08	0.040	0.57	0	5	5	0.24
18	1	65948356	rs6690101	PDE4B	T	C	intron	1.73E-08	0.040	0.57	2	1	5	0.59
6	1	65951256	rs1937455	PDE4B	A	G	intron	6.52E-09	-0.042	0.39	2	9	5	0
20	1	65951462	rs11208779	PDE4B	G	C	intron	1.89E-08	0.040	0.56	2	8	6	0.11
5	1	65953404	rs7547416	PDE4B	G	A	intron	6.51E-09	0.042	0.61	6	4	2b	0.6
7	1	65954222	rs6421482	PDE4B	A	G	intron	6.96E-09	0.041	0.61	1	2	4	0.61
	1	65969060	rs7519259	PDE4B	G	A	intron	2.02E-08	0.040	0.56	3	1	7	0.18
	1	65974413	rs2310819	PDE4B	C	T	intron	2.31E-08	0.039	0.56	0	5	7	0.18
	1	65978500	rs1937433	PDE4B	C	G	intron	2.32E-08	0.039	0.56	7	3	5	0.13
4	1	65981711	rs6690398	PDE4B	G	A	intron	4.97E-09	0.042	0.61	0	2	6	0.35
19	1	65987480	rs2186120	PDE4B	G	A	intron	1.77E-08	0.040	0.56	0	0	5	0.13
	1	65988635	rs145367025,rs1491490472,rs398102819	PDE4B	A	AT	intron	3.23E-08	0.039	0.56	0	6	no	0
17	1	65995718	rs2503185	PDE4B	A	G	intron	1.60E-08	-0.040	0.44	17	7	2b	0.66
8	1	66003960	rs1937443	PDE4B	C	G	intron	8.12E-09	0.041	0.61	14	1	4	0.61
10	1	66004523	rs2186122	PDE4B	A	T	intron	8.91E-09	0.041	0.61	2	0	5	0.13
	1	66004696	rs7534143	PDE4B	T	G	intron	2.49E-08	0.039	0.56	2	2	7	0.18
	1	66013157	rs1937450	PDE4B	T	G	intron	4.50E-08	0.039	0.57	12	3	5	0.13
	1	66027469	rs4360504	PDE4B	T	C	intron	4.37E-08	0.039	0.58	0	5	6	0.53
	6	32371771	rs2073045	TSBP1,TSBP1-AS1	G	A	5-UTR	7.95E-09	0.044	0.31	5	0	6	0.12
	6	32372293	rs1980496	TSBP1-AS1	C	T	interg	5.94E-09	0.044	0.3	0	5	6	0.17
	6	32415331	rs9268528	TSBP1-AS1	A	G	interg	1.53E-08	0.042	0.32	5	12	1f	0.55
	6	32431410	rs4321864	HLA-DRA	C	A	interg	3.55E-08	0.043	0.28	0	3	1f	0.55
	6	32598372	rs9270664	HLA-DRB1	G	A	intron	5.38E-12	0.048	0.51	1	19	7	0.66
	6	32599519	rs9270697	HLA-DRB1	G	C	interg	9.11E-12	0.048	0.51			1f	0.63
	6	32599604	rs9270713	HLA-DRB1	G	A	intron	9.01E-12	0.048	0.52	0	2	5	0.59
	6	32604403	rs9270910	HLA-DRB1	G	C	intron	5.93E-12	0.048	0.43	25	2	1f	0.55
	6	32604425	rs9270911	HLA-DRB1	C	T	intron	5.93E-12	0.048	0.43	27	3	1f	0.55
	6	32619017	rs9271365	HLA-DQA1	T	G	interg	4.41E-10	0.045	0.36	0	0	7	0.51
	6	32619290	rs9271375	HLA-DQA1	G	A	interg	1.78E-09	0.042	0.42	0	1	7	0.51
	6	32619598	rs9271382	HLA-DQA1	G	A	interg	2.14E-11	0.047	0.51	0	5	1f	0.55
	6	32619614	rs9271383	HLA-DQA1	C	T	interg	3.49E-11	0.047	0.42	0	2	1f	0.55
	6	32619639	rs9271386	HLA-DQA1	T	G	interg	2.33E-11	0.047	0.51	0	2	1f	0.55
	6	32619649	rs9271388	HLA-DQA1	A	C	interg	2.64E-11	0.047	0.42	0	3	1f	0.55
	6	32619654	rs9271389	HLA-DQA1	T	C	interg	2.35E-11	0.047	0.51	0	2	1f	0.55
	6	32619663	rs9271390	HLA-DQA1	A	G	interg	6.82E-09	0.041	0.54	0	1	1f	0.55
	6	32619680	rs9271393	HLA-DQA1	G	C	interg	6.19E-09	0.041	0.54	0	2	1f	0.4
	6	32619733	rs9271399	HLA-DQA1	C	T	interg	2.84E-11	0.046	0.51			1f	0.47
	6	32620005	rs9271414	HLA-DQA1	C	T	interg	6.07E-09	0.041	0.54	0	2	7	0.51
	6	32620009	rs9271415	HLA-DQA1	C	T	interg	6.22E-09	0.041	0.54	0	1	7	0.51
	6	32620075	rs9271420	HLA-DQA1	A	G	interg	1.05E-08	0.040	0.46	2	3	7	0.51
	6	32620463	rs9271440	HLA-DQA1	C	T	interg	6.01E-09	0.041	0.54	1	0	7	0.51
	6	32620468	rs9271441	HLA-DQA1	T	C	interg	1.06E-08	0.040	0.46	1	1	7	0.51
	6	32620504	rs9271444	HLA-DQA1	A	G	interg	6.09E-09	0.041	0.54	1	5	6	0.62
	6	32620669	rs9271457	HLA-DQA1	C	T	interg	5.87E-09	0.041	0.54	0	2	7	0.51
	6	32620758	rs9271463	HLA-DQA1	A	T	interg	5.65E-09	0.041	0.54	0	0	7	0.51
	6	32620836	rs9271467	HLA-DQA1	T	C	interg	6.13E-09	0.041	0.54	1	3	7	0.51
	6	32620839	rs9271468	HLA-DQA1	G	A	interg	6.13E-09	0.041	0.54	1	1	7	0.51
	6	32621031	rs9271475	HLA-DQA1	A	T	interg	6.15E-09	0.041	0.54	8	4	7	0.51
	6	32621032	rs9271476	HLA-DQA1	T	G	interg	6.15E-09	0.041	0.54	8	0	7	0.51
	6	32621038	rs9271477	HLA-DQA1	C	T	interg	6.16E-09	0.041	0.54	8	7	7	0.51
	6	32621044	rs9271478	HLA-DQA1	A	G	interg	6.16E-09	0.041	0.54	8	2	7	0.51
	6	32621053	rs9271479	HLA-DQA1	G	A	interg	6.16E-09	0.041	0.54	8	2	7	0.51
	6	32621103	rs9271482	HLA-DQA1	C	T	interg	6.09E-09	0.041	0.54	8	0	7	0.51
	6	32621105	rs9271483	HLA-DQA1	G	T	interg	6.09E-09	0.041	0.54	8	0	7	0.51
	6	32621208	rs9271487	HLA-DQA1	G	T	interg	5.69E-09	0.041	0.54	8	1	1f	0.55
	6	32621283	rs9271490	HLA-DQA1	A	G	interg	5.77E-09	0.041	0.54	11	0	1f	0.55
	6	32621284	rs9271491	HLA-DQA1	A	G	interg	5.77E-09	0.041	0.54	11	0	1f	0.55
	6	32621381	rs9271493	HLA-DQA1	A	G	interg	6.17E-09	0.041	0.54	11	6	1f	0.55
	6	32621598	rs9271505	HLA-DQA1	T	G	interg	6.12E-09	0.041	0.54	13	6	1f	0.46
	6	32621603	rs9271506	HLA-DQA1	C	T	interg	6.12E-09	0.041	0.54	13	2	1f	0.55
	6	32621617	rs9271507	HLA-DQA1	C	A	interg	6.12E-09	0.041	0.54	13	2	1f	0.55
	6	32621690	rs9271510	HLA-DQA1	T	C	interg	1.50E-08	0.040	0.55	16	9	1f	0.55
	6	32621733	rs9271512	HLA-DQA1	A	G	interg	7.65E-09	0.040	0.54	16	3	1f	0.21
	6	32621836	rs9271514	HLA-DQA1	A	G	interg	5.87E-09	0.041	0.54	23	1	1f	0.55
	6	32621868	rs9271515	HLA-DQA1	A	G	interg	6.07E-09	0.041	0.54	23	8	1a	0.98
	6	32621968	rs9271518	HLA-DQA1	C	T	interg	6.45E-09	0.041	0.55	23	1	1f	0.55
	6	32622159	rs775988444	HLA-DQA1	CGA	C	interg	5.56E-09	0.041	0.54			1f	0.55
	6	32622162	rs764386922	HLA-DQA1	A	AGC	interg	5.56E-09	0.041	0.54			1f	0.55
	6	32622176	rs9271534	HLA-DQA1	C	A	interg	5.56E-09	0.041	0.54	23	2	1f	0.55
	6	32622320	rs9271543	HLA-DQA1	A	T	interg	6.12E-09	0.041	0.54	29	6	1f	0.67
	6	32622457	rs9271548	HLA-DQA1	A	T	interg	6.29E-09	0.041	0.54	32	0	1f	0.55
	6	32622522	rs9271553	HLA-DQA1	T	C	interg	3.30E-09	0.041	0.54	32	1	1f	0.55
	6	32622542	rs9271555	HLA-DQA1	T	G	interg	6.34E-09	0.041	0.54	32	1	1f	0.55
	6	32622547	rs9271556	HLA-DQA1	T	G	interg	6.32E-09	0.041	0.54	32	1	1f	0.55
	6	32622554	rs9271557	HLA-DQA1	T	C	interg	6.33E-09	0.041	0.54	32	0	1f	0.55
	6	32623056	rs2097431	HLA-DQA1	A	G	interg	6.90E-09	0.041	0.54	31	0	4	0.61
	6	32624365	rs9271638	HLA-DQA1	C	T	interg	6.82E-09	0.041	0.54	24	4	6	0.53
	6	32624899	rs9271665	HLA-DQA1	G	A	interg	6.75E-09	0.041	0.54	20	8	3b	0.97
	6	32635965	rs9272293	HLA-DQA1	A	G	interg	1.06E-09	0.043	0.45	7	4	1f	0.67
	6	32636347	rs9272320	HLA-DQA1	G	A	interg	7.95E-12	0.048	0.42	5	2	1f	0.55
	6	32643813	rs5002178	HLA-DQA1	G	A	intron	3.61E-08	0.039	0.61			1f	0.55
	6	32648073	rs17843590	HLA-DQA1	A	G	interg	1.64E-11	0.048	0.42	0	0	1f	0.55
	6	32652506	rs17843604	HLA-DQA1	C	T	interg	1.14E-11	0.048	0.42	2	2	1f	0.22
	6	32652509	rs12527758	HLA-DQA1	T	C	interg	9.58E-12	0.048	0.42	2	2	1f	0.22
	6	32652845	rs17612858	HLA-DQA1	A	T	interg	4.32E-08	0.039	0.52	0	11	7	0.51
	6	32655380	rs147121610	HLA-DQB1	A	ACAGTAAAAAGT	interg	3.44E-08	0.041	0.32	3	1	1f	0.55
	6	32655595	rs3998179	HLA-DQB1	A	G	interg	3.22E-08	0.041	0.32			1f	0.4
	6	32658495	rs9273363	HLA-DQB1	C	A	interg	2.98E-08	0.043	0.28	13	4	1f	0.55
	6	32658525	rs9273364	HLA-DQB1	T	G	interg	2.28E-08	0.043	0.28	13	1	1f	0.55
	6	32658661	rs9273367	HLA-DQB1	A	T	interg	4.66E-08	0.042	0.28	11	3	1f	0.55
	6	32658698	rs9273368	HLA-DQB1	G	A	interg	2.65E-08	0.043	0.28	11	1	1b	0.43
	6	32659200	rs9273386	HLA-DQB1	T	C	interg	2.94E-11	0.048	0.41	3	10	1f	0.42
	6	32659351	rs9273400	HLA-DQB1	C	T	interg	2.58E-11	0.047	0.42	3	1	1f	0.55
	6	32714531	rs3104405	XXbac-BPG254F23.7	C	A	interg	3.17E-08	0.039	0.54	0	14	7	0.51
	6	32714675	rs3104407	XXbac-BPG254F23.7	G	A	interg	1.38E-09	0.043	0.42	0	2	7	0.51
5	6	82101376	rs9443949	LINC02542	T	G	interg	2.73E-08	-0.039	0.49	13	0	1f	0.55
9	6	82103866	rs6923185	LINC02542	C	T	intron	3.07E-08	-0.039	0.49			7	0.51
8	6	82103904	rs9449415	LINC02542	C	G	intron	3.07E-08	-0.039	0.49			7	0.51
10	6	82105597	rs76388871	LINC02542	C	T	interg	3.20E-08	-0.039	0.49	0	0	7	0.51
4	6	82109284	rs9449418	LINC02542	G	A	interg	2.66E-08	-0.039	0.49	0	2	6	0.27
6	6	82110675	rs1933023	LINC02542	C	T	interg	2.75E-08	-0.039	0.49	0	7	7	0.51
7	6	82112338	rs2027246	LINC02542	T	C	interg	2.84E-08	-0.039	0.49	3	1	1f	0.22
13	6	82113053	rs7741402	LINC02542	A	G	interg	3.21E-08	-0.039	0.57	3	13	1f	0.03
11	6	82114736	rs9443956	LINC02542	C	T	interg	3.20E-08	-0.039	0.57	1	1	1f	0.55
12	6	82114921	rs11342494,rs398094351	LINC02542	TA	T	interg	3.21E-08	-0.039	0.57	1	4	1f	0.55
1	6	82117693	rs9449423	LINC02542	T	C	interg	1.03E-09	-0.043	0.52	6	0	1f	0.22
2	6	82119722	rs9443960	LINC02542	T	C	interg	1.07E-09	-0.043	0.52	1	1	1f	0.22
3	6	82124515	rs9449425	LINC02542	A	C	interg	1.11E-09	-0.043	0.52	0	9	1f	0.63
	9	99721846	rs72744675	LOC101928438	A	G	interg	4.45E-08	-0.041	0.33	1	18	5	0.64
14	9	99777442	rs10988893	LOC101928438	C	T	interg	3.87E-08	-0.041	0.34	0	0	1f	0.55
	9	99791264	rs10988895	LOC101928438	C	A	interg	3.97E-08	-0.041	0.34	0	5	7	0.51
	9	99791754	rs10988896	LOC101928438	G	T	interg	3.93E-08	-0.041	0.34	0	4	7	0.51
20	9	99791756	rs10988897	LOC101928438	T	A	interg	3.93E-08	-0.041	0.34	0	0	7	0.51
3	9	99792805	rs7029559	LOC101928438	T	G	interg	3.62E-08	-0.041	0.34	0	1	7	0.51
	9	99795421	rs7038780	LOC101928438	A	T	interg	3.93E-08	-0.041	0.34	0	2	7	0.51
	9	99796990	rs10988898	LOC101928438	A	G	interg	3.99E-08	-0.041	0.34	0	1	1f	0.55
	9	99797449	rs1965564	LOC101928438	G	A	interg	4.38E-08	-0.041	0.34	0	4	7	0.51
	9	99797742	rs3050282,rs5899390	LOC101928438	TTGA	T	interg	3.97E-08	-0.041	0.34	0	2	1f	0.55
4	9	99799934	rs7026022	LOC101928438	A	C	interg	3.63E-08	-0.041	0.34	0	6	7	0.51
19	9	99800010	rs7029504	LOC101928438	T	C	interg	3.93E-08	-0.041	0.34	0	1	7	0.51
18	9	99800585	rs4742773	LOC101928438	C	T	interg	3.93E-08	-0.041	0.34	1	2	6	0.46
17	9	99800645	rs4742774	LOC101928438	T	C	interg	3.93E-08	-0.041	0.34	1	1	6	0.11
	9	99801327	rs772570253	LOC101928438	AAAGCC	A	intron	3.96E-08	-0.041	0.34			7	0.51
	9	99801334	rs768665896	LOC101928438	G	GGGTT	intron	3.96E-08	-0.041	0.34			7	0.51
	9	99801336	rs141025556	LOC101928438	C	CACCCA	interg	3.96E-08	-0.041	0.34	0	8	7	0.51
5	9	99803671	rs1526265	LOC101928438	G	C	interg	3.66E-08	-0.041	0.34	0	1	7	0.51
15	9	99806608	rs72744685	LOC101928438	A	G	interg	3.90E-08	-0.041	0.34	0	2	1f	0.55
1	9	99807317	rs1417738	LOC101928438	A	G	interg	3.04E-08	-0.041	0.34	6	4	1f	0.67
	9	99808707	rs12336436	LOC101928438	G	A	interg	4.09E-08	-0.041	0.34	5	1	1f	0.55
16	9	99809014	rs10156557	LOC101928438	C	T	interg	3.93E-08	-0.041	0.34	0	0	1f	0.22
9	9	99810830	rs7019989	LOC101928438	A	C	interg	3.71E-08	-0.041	0.34	10	11	7	0.51
13	9	99817185	rs7047636	LOC101928438	C	G	interg	3.74E-08	-0.041	0.34	4	0	7	0.51
6	9	99818273	rs61472057	LOC101928438	ATT	A	interg	3.66E-08	-0.041	0.34	13	0	6	0.22
7	9	99818277	rs56002013	LOC101928438	T	C	interg	3.71E-08	-0.041	0.34	13	10	6	0.1
10	9	99819926	rs7467433	LOC101928438	G	A	interg	3.77E-08	-0.041	0.34	125	13	1a	0.95
8	9	99823263	rs1405209	NR4A3	T	C	intron	3.73E-08	-0.041	0.34	127	0	1f	0.55
12	9	99824109	rs1918008	NR4A3	A	C	intron	3.77E-08	-0.041	0.34	123	11	1f	0.55
11	9	99824767	rs16918734	NR4A3	T	G	intron	3.77E-08	-0.041	0.34	117	4	1f	0.55
2	9	99826937	rs3832634	NR4A3	G	GT	intron	2.90E-08	-0.041	0.34	5	7	1f	0.55
	9	99830406	rs7022059	NR4A3	G	A	intron	4.19E-08	-0.041	0.34	0	3	1f	0.55
	9	99831408	rs7020207	NR4A3	A	G	intron	4.19E-08	-0.041	0.34	3	0	1f	0.55
	9	99833403	rs10988904	NR4A3	C	T	syn	4.05E-08	-0.041	0.34	0	1	1f	0.55
	9	99835801	rs7041475	NR4A3	T	A	intron	3.80E-08	-0.041	0.34	1	0	1f	0.55
	9	99836839	rs10988905	NR4A3	T	C	intron	3.84E-08	-0.041	0.34	0	1	1f	0.22
	9	99839777	rs12352835	NR4A3	T	C	intron	3.95E-08	-0.041	0.34	0	8	1f	0.43
	9	99842708	rs2900222	NR4A3	C	T	intron	3.86E-08	-0.041	0.34	0	3	1f	0.55
1	14	26449262	rs1245193	NOVA1	T	C	intron	1.33E-08	0.053	0.83	0	1	6	0.74
1	17	59849550	rs1292071	RNU6-450P, VMP1, TUBD1	T	C	interg	4.62E-08	0.038	0.46	39	2	1b	0.49
2	17	59850929	rs1292069	RNU6-450P	T	C	interg	4.74E-08	0.038	0.46	9	0	1f	0.55
7	18	24988602	rs9304474	LINC01894	T	A	interg	1.02E-08	0.043	0.67	51	2	4	0.61
9	18	24989069	rs1941623	LINC01894	C	A	interg	1.54E-08	0.042	0.67	12	1	7	0.18
8	18	24989359	rs9952518	LINC01894	T	C	interg	1.07E-08	0.043	0.67	9	1	5	0.59
2	18	24996061	rs1941611	LINC01894	A	G	interg	7.66E-09	0.043	0.67	0	4	5	0
5	18	25000482	rs34047186,rs397815745	LINC01894	TA	T	interg	9.27E-09	0.043	0.67	0	6	7	0.18
3	18	25001386	rs1941614	LINC01894	T	A	interg	8.25E-09	0.043	0.67	0	2	7	0.18
4	18	25003078	rs1941616	WBP2P1	G	C	interg	8.57E-09	0.043	0.67	0	2	7	0.18
1	18	25030804	rs8088342	WBP2P1	T	G	interg	5.20E-09	0.042	0.63	1	3	4	0.61
6	18	25074103	rs6508345	ZNF521	T	C	intron	1.30E-08	0.041	0.63	24	3	4	0.61
	22	29537298	rs73159014	THOC5	G	A	intron	1.39E-08	-0.072	0.09	1	3	1b	0.18
	22	29714563	rs28540755	RP1-76B20.11,RP1-76B20.12	C	T	interg	3.72E-08	-0.065	0.1	2	10	1f	0.84
	22	29720703	rs2527347	CABP7	C	T	intron	4.12E-09	-0.051	0.21	52	20	1f	0.55
	22	29721465	rs56686185	CABP7	C	T	intron	6.38E-09	-0.051	0.21	19	8	1d	0.11
	22	29723965	rs5763435	CABP7	T	G	intron	1.35E-08	-0.049	0.21	2	10	1f	0.55
	22	29725465	rs9614038	CABP7	C	T	intron	6.78E-10	-0.053	0.21	5	2	1f	0.66
	22	29725466	rs9614039	CABP7	G	C	intron	6.78E-10	-0.053	0.21	5	1	1f	0.26
	22	29727040	rs9614041	CABP7	G	A	intron	2.44E-08	-0.064	0.11	42	0	1b	1
	22	29738534	rs146621560	ZMAT5	T	TG	intron	9.30E-18	-0.083	0.16	6	3	1f	0.55
	22	29738926	rs12483807	ZMAT5	G	A	intron	9.30E-18	-0.083	0.16	0	1	7	0.51
	22	29751221	rs1034779	ZMAT5	G	A	intron	5.90E-18	-0.084	0.16	0	0	1f	0.55
	22	29760070	rs5763466	ZMAT5	A	C	intron	5.22E-14	-0.066	0.21	0	1	1f	0.85
	22	29765291	rs9614046	ZMAT5	C	T	intron	9.94E-18	-0.083	0.16	6	1	1f	0.55
	22	29786569	rs7285885	ASCC2	G	A	interg	9.36E-21	-0.090	0.16	6	2	1f	0.08
	22	29802600	rs12172139	ASCC2	A	G	intron	3.57E-09	-0.071	0.09	1	0	7	0.51
	22	29803937	rs12485243	ASCC2	C	T	intron	8.91E-21	-0.090	0.16	5	2	7	0.51
	22	29808801	rs73161050	ASCC2	C	A	intron	1.12E-20	-0.090	0.16	1	3	1f	0.55
	22	29809141	rs8142470	ASCC2	A	T	intron	6.13E-11	-0.052	0.28	0	13	5	0.6
	22	29819729	rs9614063	ASCC2	G	A	intron	9.33E-21	-0.090	0.16	3	18	1b	0.19
	22	29823426	rs73161074	ASCC2	G	A	intron	9.36E-21	-0.090	0.16	2	3	7	0.51
	22	29824251	rs60849755,rs766245624,rs796381805	ASCC2	TACAC	T	intron	4.85E-10	-0.050	0.26	3	2	4	0.61
	22	29829138	rs111907377	ASCC2	T	C	intron	7.69E-21	-0.090	0.16	0	3	1f	0.55
	22	29837690	rs9614071	ASCC2	G	A	intron	5.26E-21	-0.090	0.16	127	1	1f	0.55
	22	29840406	rs2097351	ASCC2	A	G	interg	3.40E-13	-0.059	0.25	6	2	1b	0.98
	22	29840455	rs2097352	ASCC2	A	T	interg	2.70E-13	-0.059	0.25	7	7	1b	0.35
	22	29841595	rs8140366	ASCC2	C	T	interg	8.73E-22	-0.092	0.16	1	0	1f	0.55
	22	29844789	rs9614075	ASCC2	C	T	interg	9.49E-22	-0.092	0.16	1	10	7	0.51
	22	29846525	rs71670234,rs368863103	ASCC2	ATTGAGT	A	interg	8.47E-22	-0.092	0.16	0	0	1f	0.67
	22	29855080	rs9614083	ASCC2	G	A	interg	7.95E-22	-0.092	0.16	3	3	1b	0.82
	22	29855483	rs57653653	ASCC2	C	T	interg	7.94E-22	-0.092	0.16	8	3	1f	0.67
	22	29859352	rs140800292	ASCC2	G	A	interg	1.17E-12	-0.102	0.07	3	5	1f	0.55
	22	29865882	rs9614087	MTMR3	G	A	interg	7.11E-22	-0.092	0.16	0	3	1f	0.55
	22	29867682	rs9614089	MTMR3	T	C	interg	7.08E-22	-0.092	0.16	9	0	1f	0.55
	22	29873918	rs9614090	MTMR3	T	A	interg	1.97E-09	-0.042	0.44	11	3	1b	0.95
	22	29879179	rs28595572	MTMR3	C	T	interg	8.85E-22	-0.092	0.16	0	3	1f	0.55
	22	29887515	rs73161099	MTMR3	T	C	intron	5.77E-22	-0.092	0.16	62	1	1f	0.67
	22	29887761	rs16988084	MTMR3	G	A	intron	5.29E-22	-0.092	0.16	54	1	1f	0.55
	22	29888010	rs61352751	MTMR3	C	T	intron	5.59E-22	-0.092	0.16	25	10	7	0.51
	22	29889652	rs9614097	MTMR3	T	C	intron	5.38E-22	-0.092	0.16	5	5	7	0.51
	22	29893320	rs9614101	MTMR3	T	C	intron	5.38E-22	-0.092	0.16	6	3	1f	0.55
	22	29894454	rs8140770	MTMR3	A	G	intron	5.00E-22	-0.092	0.16	12	2	7	0.51
	22	29896822	rs140357883	MTMR3	A	AT	intron	5.27E-22	-0.092	0.16	1	6	6	0
	22	29898646	rs9608821	MTMR3	C	A	intron	1.31E-09	-0.073	0.1	18	0	1f	0.55
	22	29898755	rs8138677	MTMR3	T	C	intron	4.98E-22	-0.092	0.16	18	0	1f	0.55
	22	29899972	rs147842231	MTMR3	C	CT	intron	5.38E-22	-0.092	0.16	4	3	7	0.51
	22	29900233	rs9608822	MTMR3	C	T	intron	5.38E-22	-0.092	0.16	2	2	7	0.51
	22	29906175	rs9608823	MTMR3	A	G	intron	5.30E-22	-0.092	0.16	18	3	1f	0.05
	22	29907077	rs9614105	MTMR3	A	G	intron	5.38E-22	-0.092	0.16	23	11	1d	0.09
	22	29909909	rs11704655	MTMR3	A	T	intron	2.83E-10	-0.049	0.28	2	1	7	0.51
	22	29911625	rs73162731	MTMR3	A	G	intron	5.29E-22	-0.092	0.16	11	2	6	0.29
	22	29912191	rs1544432	MTMR3	T	G	intron	2.70E-10	-0.049	0.28	31	7	1f	0.43
	22	29913726	rs546672898	MTMR3	G	GT	intron	4.92E-22	-0.092	0.16			5	0.01
	22	29915209	rs77356598	MTMR3	A	G	intron	1.26E-12	-0.101	0.07	39	3	1f	0.67
	22	29921094	rs74852033	MTMR3	G	A	intron	1.44E-09	-0.073	0.1	3	1	1f	0.55
	22	29926093	rs73162743	MTMR3	C	A	intron	1.12E-12	-0.101	0.07	0	10	1f	0.45
	22	29929061	rs9614108	MTMR3	C	A	intron	5.26E-22	-0.092	0.16	0	4	6	0.74
	22	29929162	rs9614109	MTMR3	T	C	intron	5.11E-22	-0.092	0.16	0	4	1f	0.68
	22	29930113	rs7291756	MTMR3	A	G	intron	2.82E-10	-0.049	0.28	0	11	1f	0.09
	22	29940124	rs9680595	MTMR3	C	T	intron	5.27E-22	-0.092	0.16	0	4	1f	0.55
	22	29943031	rs9614110	MTMR3	C	A	intron	6.01E-22	-0.092	0.16	0	2	1f	0.55
	22	29943740	rs9306466	MTMR3	T	C	intron	4.38E-22	-0.093	0.16	1	0	1f	0.67
	22	29944045	rs9680809	MTMR3	G	C	intron	6.10E-22	-0.092	0.16	37	2	1f	0.55
	22	29946392	rs9614111	MTMR3	G	C	intron	6.16E-22	-0.092	0.16	37	2	1b	0.97
	22	29952683	rs146622237	MTMR3	T	TA	intron	5.09E-22	-0.092	0.16	11	7	1f	0.67
	22	29953024	rs12484336	MTMR3	C	G	intron	4.58E-22	-0.092	0.16	8	2	7	0.51
	22	29957415	rs71328817,rs764499487,rs554825933	MTMR3	GTATTTATT	G	intron	1.82E-09	-0.047	0.29	2	16	no	0
	22	29958983	rs73883345	MTMR3	G	A	intron	4.58E-22	-0.092	0.16	2	1	1f	0.22
	22	29960429	rs28428766	MTMR3	G	A	intron	4.58E-22	-0.092	0.16	1	4	7	0.51
	22	29960568	rs28522206	MTMR3	A	G	intron	4.58E-22	-0.092	0.16	1	2	7	0.51
	22	29965137	rs7290085	MTMR3	A	T	intron	4.57E-22	-0.092	0.16	7	7	1f	0.22
	22	29969195	rs73162773	MTMR3	C	T	intron	4.35E-22	-0.093	0.16	1	1	7	0.51
	22	29969853	rs9614122	MTMR3	A	G	intron	4.57E-22	-0.092	0.16	2	1	7	0.51
	22	29975361	rs9614123	MTMR3	A	G	intron	1.94E-10	-0.050	0.28	0	1	7	0.51
	22	29975662	rs9614124	MTMR3	G	A	intron	4.21E-22	-0.093	0.16	1	6	1b	1
	22	29977438	rs9608828	MTMR3	C	G	intron	8.33E-10	-0.074	0.09	1	5	1f	0.55
	22	29977975	rs112915444	MTMR3	C	T	intron	8.33E-10	-0.074	0.09	2	2	7	0.51
19	22	29979545	rs7284538	MTMR3,RP3-394A18.1	A	G	intron	4.07E-22	-0.093	0.16	24	1	1f	0.67
18	22	29981013	rs3788421	MTMR3,RP3-394A18.1	A	G	intron	4.07E-22	-0.093	0.16	5	3	7	0.51
14	22	29982696	rs10616206,rs373458818	MTMR3,RP3-394A18.1	GTC	G	intron	3.98E-22	-0.093	0.16	0	4	7	0.51
	22	29985800	rs2412962	MTMR3,RP3-394A18.1	T	G	intron	1.10E-09	-0.073	0.1	3	1	7	0.51
	22	29986820	rs369756188	MTMR3,RP3-394A18.1	TTACAGGCATGCACCAAA	T	intron	7.02E-13	-0.083	0.11			4	0.61
	22	29987627	rs9614127	MTMR3,RP3-394A18.1	A	C	intron	4.17E-22	-0.093	0.16	19	0	1f	0.22
12	22	29993167	rs8139217	MTMR3,RP3-394A18.1	A	T	intron	3.90E-22	-0.093	0.16	35	1	1f	0.55
	22	29997555	rs7285751	MTMR3,RP3-394A18.1	C	G	intron	4.13E-22	-0.093	0.16	9	2	1f	0.55
13	22	29998742	rs151302635	MTMR3,RP3-394A18.1	G	GT	intron	3.95E-22	-0.093	0.16	0	15	1b	0.78
	22	29999237	rs9608832	MTMR3,RP3-394A18.1	A	C	intron	2.34E-12	-0.082	0.1	4	4	1f	0.55
	22	30000483	rs200607975	MTMR3,RP3-394A18.1	A	AT	intron	1.08E-21	-0.092	0.16	4	16	2b	0.83
	22	30001357	rs9614128	MTMR3,RP3-394A18.1	T	C	intron	1.59E-21	-0.091	0.16	2	2	1b	0.87
	22	30002089	rs9614129	MTMR3,RP3-394A18.1	T	C	intron	5.37E-22	-0.092	0.16	5	1	7	0.51
	22	30008007	rs2074204	MTMR3,RP3-394A18.1	C	T	syn	1.37E-14	-0.059	0.29	16	0	1f	0.22
	22	30014451	rs9614131	HORMAD2-AS1,MTMR3,RP3-394A18.1	T	C	intron	4.33E-22	-0.093	0.16	8	3	1b	0.33
9	22	30018351	rs9608836	HORMAD2-AS1,MTMR3,RP3-394A18.1	C	T	intron	3.79E-22	-0.093	0.16	6	5	7	0.51
4	22	30027755	rs9983	HORMAD2-AS1,MTMR3,RP3-394A18.1	G	A	3-UTR	3.21E-22	-0.093	0.16	16	4	1f	0.22
	22	30030882	rs41281631	HORMAD2-AS1	T	G	interg	1.94E-12	-0.100	0.07	0	2	7	0.51
8	22	30032656	rs9614132	HORMAD2-AS1	G	A	interg	3.53E-22	-0.093	0.16	4	1	7	0.51
	22	30034609	rs12484778	HORMAD2-AS1	C	T	interg	5.15E-10	-0.093	0.06	2	0	1f	0.55
20	22	30038134	rs16987156	HORMAD2-AS1	C	T	interg	4.03E-22	-0.093	0.16	28	0	1f	0.55
	22	30042227	rs57462999	HORMAD2-AS1	T	C	interg	1.81E-21	-0.092	0.16	4	2	1b	0.32
	22	30059389	rs7292732	HORMAD2-AS1	G	A	interg	4.19E-22	-0.093	0.16	5	10	7	0.51
	22	30063290	rs78619223	HORMAD2-AS1	G	T	interg	1.33E-09	-0.073	0.09	3	2	1f	0.55
	22	30066922	rs145019185	HORMAD2-AS1	C	T	interg	5.95E-22	-0.093	0.16	0	3	5	0.13
	22	30067264	rs577920485	HORMAD2-AS1	T	G	intron	1.38E-09	-0.073	0.09			7	0.51
7	22	30070110	rs9608843	HORMAD2-AS1	G	T	interg	3.46E-22	-0.093	0.16	0	3	6	0.31
16	22	30085869	rs9608845	HORMAD2	C	T	intron	3.97E-22	-0.093	0.16	2	3	7	0.51
	22	30092147	rs12373962	HORMAD2	C	T	intron	4.41E-22	-0.093	0.16	1	3	1f	0.55
17	22	30098653	rs9614143	HORMAD2	T	C	intron	3.97E-22	-0.093	0.16	1	9	1f	0.19
15	22	30105497	rs9614144	HORMAD2	T	A	intron	3.95E-22	-0.093	0.16	18	3	1f	0.22
10	22	30107223	rs7286551	HORMAD2	A	G	intron	3.78E-22	-0.093	0.16	2	5	1f	0.4
	22	30116257	rs9614145	HORMAD2	A	G	intron	4.13E-22	-0.093	0.16	24	3	1f	0.22
	22	30127328	rs112848515	HORMAD2	C	T	intron	1.07E-12	-0.101	0.07	0	3	6	0.7
	22	30133752	rs5753021	HORMAD2	G	A	intron	1.24E-08	-0.068	0.1	0	0	7	0.51
5	22	30135112	rs35089120,rs796494778	HORMAD2	CAT	C	intron	3.45E-22	-0.093	0.16	0	3	7	0.51
6	22	30136684	rs9614147	HORMAD2,RPS3AP51	C	T	intron	3.45E-22	-0.093	0.16	0	1	1f	0.55
	22	30139580	rs73164728	HORMAD2	G	A	intron	1.07E-12	-0.101	0.07	0	5	7	0.51
11	22	30140067	rs9608847	HORMAD2	T	G	intron	3.83E-22	-0.093	0.16	0	0	7	0.51
	22	30140102	rs9614148	HORMAD2	A	G	intron	1.02E-09	-0.074	0.09	0	3	7	0.51
	22	30153043	rs73164739	HORMAD2	T	C	intron	4.09E-22	-0.093	0.16	3	10	6	0.29
2	22	30163255	rs139117847	HORMAD2	CTT	C	intron	2.83E-22	-0.093	0.16	0	6	7	0.51
	22	30163329	rs78777758	HORMAD2	T	A	intron	7.63E-10	-0.074	0.09	0	6	7	0.51
1	22	30167354	rs9614152	HORMAD2	G	A	intron	2.81E-22	-0.093	0.16	4	1	1f	0.55
3	22	30171969	rs9614153	HORMAD2	G	A	intron	2.86E-22	-0.093	0.16	1	5	1d	0.31
	22	30181669	rs73164749	RP3-438O4.4	G	A	interg	1.34E-12	-0.101	0.07	20	5	1f	0.67
	22	30184512	rs73164752	RP3-438O4.4	T	G	interg	1.17E-12	-0.112	0.06	21	5	1f	0.4
	22	30186009	rs9614155	RP3-438O4.4	G	C	interg	4.32E-22	-0.093	0.16	21	18	1f	0.17
	22	30196853	rs16988383	RP3-438O4.4	C	T	interg	7.85E-13	-0.101	0.07	91	1	1f	0.55
1position in credible set (among 20 most credible SNPs)
2gray background, significant in both “Pulpitis” or “Necrosis of pulp or apical periodontities”
3nsm, missense; syn, synonymous; U5, 5-UTR; U3, 3-UTR; interg, non-exonic
4Number of tissues with enhancer (enh) activity at the variant location (Roadmap Epigenomics data as presented by Haploreg v4.2 server )
5Affected transcription factor binding sites (TFBS) from Encode data as presented by Haploreg v4.2. server
6Regulatory ranking score as explained in Regulome website www.regulomedb.org/regulome-help, lower value indicates higher regulatory potential
7Regulatory probability score from Regulome with values from 0 to 1, higher value indicating higher probability for regulatory significance
Phenotype Necrosis of pulp or apical periodontitis
											Haploreg		Regulome
Cs pos1	Chr	BP (GRCh38)2	rsID	Nearest gene	Ref	Alt	Location3	P value	Beta	Freq alt	N enh4	N TFBS5	Rank6	Prob score7
	2	141616943	rs78381800	LRP1B	A	G	intron	4.88E-08	0.060	0.06	0	0	2b	0.39
18	2	141617668	rs62166514	LRP1B	C	A	intron	2.57E-08	0.063	0.05	0	11	7	0.18
19	2	141619835	rs355575	LRP1B	T	C	intron	2.57E-08	-0.063	0.95	0	1	7	0.18
15	2	141621704	rs355578	LRP1B	T	C	intron	2.52E-08	-0.063	0.95	0	0	7	0.18
14	2	141622110	rs355580	LRP1B	T	C	intron	2.51E-08	-0.063	0.95	0	3	5	0.38
12	2	141622997	rs62166515	LRP1B	C	T	intron	2.51E-08	0.063	0.05	0	6	5	0.13
7	2	141624113	rs400197	LRP1B	G	T	intron	2.36E-08	-0.063	0.95	0	3	5	0.13
8	2	141624118	rs390332	LRP1B	T	C	intron	2.36E-08	-0.063	0.95	0	5	5	0.13
9	2	141624931	rs62166517	LRP1B	G	A	intron	2.41E-08	0.063	0.05	0	4	5	0.13
3	2	141627465	rs355588	LRP1B	G	A	intron	1.80E-08	-0.062	0.94	0	2	5	0.13
2	2	141644499	rs62166520	LRP1B	C	T	intron	1.42E-08	0.063	0.05	0	2	5	0.59
1	2	141650792	rs36044739	LRP1B	CT	C	intron	1.26E-08	0.063	0.05	0	1	7	0.18
4	2	141663837	rs355534	LRP1B	A	G	intron	1.96E-08	0.062	0.05	0	8	7	0.18
5	2	141663931	rs355535	LRP1B	A	C	intron	2.15E-08	0.062	0.05	0	13	6	0.5
16	2	141667109	rs355540	LRP1B	T	C	intron	2.43E-08	0.062	0.05	3	0	4	0.61
6	2	141667831	rs62166532	LRP1B	C	A	intron	2.17E-08	0.062	0.05	0	1	7	0.18
10	2	141672091	rs139252582,rs77128863	LRP1B	A	AAGG	intron	2.41E-08	0.062	0.05	0	0	no	0
11	2	141672613	rs35472192	LRP1B	A	AT	intron	2.41E-08	0.062	0.05	0	8	5	0.13
17	2	141673023	rs355546	LRP1B	G	A	intron	2.44E-08	0.062	0.05	0	2	7	0.18
13	2	141678162	rs16846835	LRP1B	T	C	intron	2.42E-08	0.062	0.05	0	1	7	0.18
20	2	141681355	rs201309331	LRP1B	AT	A	intron	2.50E-08	0.061	0.05	0	7	6	0.11
	2	141684603	rs10200375	LRP1B	A	T	intron	3.16E-08	0.061	0.05	0	8	6	0.33
	2	141700131	rs74359727	LRP1B	GCTT	G	intron	3.28E-08	0.061	0.05	1	10	4	0.61
	2	141702547	rs79218651	LRP1B	T	C	intron	2.59E-08	0.062	0.05	5	2	6	0.07
1	3	85351651	rs62253088	CADM2	T	C	intron	2.47E-08	-0.031	0.72	5	4	1f	0.22
8	3	85354880	rs62253107	CADM2	T	G	intron	4.18E-08	-0.032	0.75	6	5	1b	0.46
5	3	85360163	rs9824178	CADM2	G	A	intron	4.01E-08	-0.032	0.75	0	8	7	0.51
6	3	85360203	rs9861451	CADM2	A	G	intron	4.01E-08	-0.032	0.75	0	2	6	0.26
9	3	85360320	rs11917490	CADM2	G	A	intron	4.26E-08	-0.032	0.75	0	3	7	0.51
4	3	85365141	rs7627971	CADM2	T	C	intron	3.42E-08	-0.032	0.75	0	5	7	0.51
7	3	85527498	rs7628237	CADM2	A	G	intron	4.78E-08	-0.030	0.71	0	6	7	0.51
2	3	85546839	rs560704998,rs75187107,rs398106121	CADM2	C	CA	intron	3.19E-08	-0.031	0.71	0	2	1f	0.22
3	3	85563378	rs4856590	CADM2	G	A	intron	3.44E-08	-0.031	0.71	0	3	7	0.51
1	4	106046283	rs79409042	TBCK	T	C	3-UTR	6.19E-09	0.074	0.04	0	4	4	0.61
6	4	106101000	rs115047564	TBCK	A	G	intron	9.46E-08	0.061	0.05	0	0	7	0.18
3	4	106134809	rs145653583	TBCK	G	A	intron	1.32E-08	0.067	0.05	0	3	6	0.11
5	4	106245242	rs148138019	TBCK	A	G	intron	8.04E-08	0.065	0.04	11	7	4	0.61
2	4	106355084	rs199878063	GIMD1	ATATACTTT	A	interg	8.78E-09	0.068	0.05	3	3	5	0.59
4	4	106960114	rs143817678	DKK2	T	TTATATA	intron	2.79E-08	0.070	0.04	0	1	7	0.18
not credible	5	131434092	rs6596024	CTC-432M15.3,RAPGEF6	C	A	intron	4.94E-08	-0.029	0.35	0	1	7	0.51
	6	32461376	rs9268844	HLA-DRB9	A	G	interg	3.02E-08	0.037	0.17	0	13	6	0.22
	6	32465290	rs9268926	HLA-DRB9	A	G	interg	3.04E-08	0.037	0.17	0	7	1f	0.22
	6	32480275	rs373088803,rs34992176	HLA-DRB9	A	AG	interg	2.85E-08	0.037	0.17	0	13	6	0.78
	6	32484045	rs71565332	HLA-DRB9	C	T	interg	2.79E-08	0.037	0.17	0	6	1f	0.55
	6	32484333	rs71565338	HLA-DRB9	C	T	interg	3.44E-08	0.037	0.17	3	7	1f	0.55
	6	32590280	rs16822980	HLA-DRB1	G	A	interg	1.36E-08	0.042	0.14			1f	0.55
	6	32591396	rs879308458	HLA-DRB1	G	GAT	interg	1.41E-08	0.040	0.15			1f	0.69
	6	32591399	rs879748158	HLA-DRB1	AGG	A	interg	1.41E-08	0.040	0.15			1f	0.27
	6	32591414	rs114335056	HLA-DRB1	A	G	interg	9.35E-09	0.040	0.15	1	1	1f	0.22
	6	32591436	rs115879259	HLA-DRB1	A	T	interg	1.07E-08	0.040	0.15	1	5	1f	0.7
	6	32591925	rs34066151	HLA-DRB1	A	G	intron	1.27E-08	0.040	0.15	1	1	5	0.59
	6	32591933	rs35299998	HLA-DRB1	C	T	intron	1.27E-08	0.040	0.15	1	0	1f	0.48
	6	32592669	rs34924558	HLA-DRB1	C	T	intron	1.76E-08	0.040	0.15	1	9	6	0.13
	6	32592678	rs34496598	HLA-DRB1	C	T	intron	1.76E-08	0.040	0.15	1	15	6	0.11
	6	32592700	rs34415150	HLA-DRB1	A	G	intron	1.68E-08	0.040	0.15	1	5	6	0.19
	6	32592706	rs34212923	HLA-DRB1	T	C	intron	1.68E-08	0.040	0.15	1	6	6	0.28
	6	32592854	rs35118762	HLA-DRB1	C	T	intron	1.53E-08	0.040	0.15	2	4	1f	0.55
	6	32592918	rs34928543	HLA-DRB1	G	C	intron	1.45E-08	0.040	0.15	2	3	1f	0.55
	6	32592965	rs34752364	HLA-DRB1	G	A	intron	1.45E-08	0.040	0.15	2	0	1f	0.55
	6	32592972	rs36083025	HLA-DRB1	A	T	intron	1.45E-08	0.040	0.15	2	5	1f	0.55
	6	32592994	rs2760975	HLA-DRB1	G	A	intron	1.49E-08	0.040	0.15	2	1	1f	0.55
	6	32593062	rs2760976	HLA-DRB1	C	T	intron	1.45E-08	0.040	0.15	2	2	1f	0.55
	6	32593363	rs35074855	HLA-DRB1	C	G	intron	1.47E-08	0.040	0.15	6	1	7	0.51
	6	32593506	rs35525122	HLA-DRB1	C	A	intron	1.37E-08	0.040	0.15	6	0	7	0.51
	6	32593557	rs35265698	HLA-DRB1	C	G	intron	1.39E-08	0.040	0.15	6	1	1f	0.22
	6	32593688	rs34350244	HLA-DRB1	C	T	intron	1.46E-08	0.040	0.15	4	2	7	0.51
	6	32593689	rs35294087	HLA-DRB1	A	G	intron	1.46E-08	0.040	0.15	4	1	7	0.51
	6	32593691	rs111547585	HLA-DRB1	TA	T	intron	1.46E-08	0.040	0.15	4	5	7	0.51
	6	32593750	rs34535888	HLA-DRB1	T	C	intron	1.47E-08	0.040	0.15	4	19	6	0.27
	6	32593788	rs34553045	HLA-DRB1	T	C	intron	1.57E-08	0.040	0.15	4	2	7	0.51
	6	32593861	rs35371668	HLA-DRB1	C	T	intron	1.57E-08	0.040	0.15	2	4	6	0.86
	6	32593904	rs34647096	HLA-DRB1	G	A	intron	1.56E-08	0.040	0.15	2	3	7	0.51
	6	32594151	rs17804379	HLA-DRB1	C	A	intron	1.59E-08	0.040	0.15	0	3	6	0.27
	6	32597424	rs2760980	HLA-DRB1	G	A	intron	1.46E-08	0.040	0.15	1	1	1f	0.22
	6	32597718	rs2760982	HLA-DRB1	G	T	intron	2.14E-08	0.040	0.15	1	0	7	0.18
	6	32598264	rs113134061,rs34855136	HLA-DRB1	T	TCCTC	intron	1.64E-08	0.040	0.15	1	2	no	0
	6	32598551	rs144000907	HLA-DRB1	GGTTA	G	intron	1.31E-08	0.040	0.15	1	0	6	0.1
	6	32598621	rs2760985	HLA-DRB1	G	A	intron	2.24E-08	0.039	0.15	1	5	7	0.51
	6	32598858	rs2454139	HLA-DRB1	G	C	intron	1.42E-08	0.040	0.15	0	14	1f	0.55
	6	32599479	rs687308	HLA-DRB1	C	T	intron	1.52E-08	0.040	0.15	0	2	1f	0.55
	6	32600369	rs35117964	HLA-DRB1	A	G	intron	1.76E-08	0.040	0.15	1	7	6	0.25
	6	32602534	rs34039593	HLA-DRB1	T	G	intron	1.29E-08	0.040	0.15	8	1	1f	0.55
	6	32602640	rs2647062	HLA-DRB1	A	C	intron	1.46E-08	0.040	0.15	8	2	1f	0.55
	6	32602796	rs558721	HLA-DRB1	C	T	intron	1.40E-08	0.040	0.15	8	3	1f	0.58
	6	32603181	rs679242	HLA-DRB1	G	T	intron	1.28E-08	0.040	0.15	9	3	1f	0.55
	6	32603333	rs2760990	HLA-DRB1	G	A	intron	1.58E-08	0.040	0.15	11	1	1b	0.32
	6	32603345	rs2647066	HLA-DRB1	C	T	intron	1.47E-08	0.040	0.15	11	5	1f	0.55
	6	32604184	rs17425622	HLA-DRB1	T	C	intron	2.18E-08	0.040	0.15	16	1	1f	0.55
	6	32604403	rs9270910	HLA-DRB1	G	C	intron	1.96E-08	0.029	0.43	25	2	1f	0.55
	6	32604425	rs9270911	HLA-DRB1	C	T	intron	1.96E-08	0.029	0.43	27	3	1f	0.55
	6	32605488	rs601148	HLA-DRB1	G	T	intron	1.58E-09	0.042	0.15	6	7	1f	0.5
	6	32605638	rs601945	HLA-DRB1	A	G	intron	2.13E-08	0.039	0.15	8	1	7	0.51
	6	32605785	rs602457	HLA-DRB1	T	C	intron	1.37E-09	0.043	0.15	8	3	1f	0.22
	6	32606826	rs617578	HLA-DRB1	G	A	interg	1.32E-08	0.040	0.15	3	0	7	0.51
	6	32607091	rs7760841	HLA-DRB1	C	T	interg	1.41E-08	0.040	0.15	3	2	7	0.51
	6	32607119	rs7770010	HLA-DRB1	G	A	interg	1.57E-08	0.040	0.15	3	6	6	0.24
	6	32610196	rs532965	HLA-DQA1	T	G	interg	1.35E-08	0.040	0.15	58	2	1f	0.55
	6	32610995	rs504594	HLA-DQA1	C	A	interg	2.05E-08	0.040	0.15	9	21	1f	0.55
	6	32611866	rs6917729	HLA-DQA1	T	A	interg	1.34E-08	0.040	0.15			1f	0.22
	6	32612840	rs3997872	HLA-DQA1	T	A	interg	2.04E-08	0.040	0.15	0	2	1f	0.22
	6	32613963	rs111710395	HLA-DQA1	AT	A	interg	1.74E-08	0.040	0.15	0	3	no	0
	6	32614412	rs3129751	HLA-DQA1	A	C	interg	1.76E-08	0.040	0.15	1	1	1f	0.22
	6	32614873	rs3104413	HLA-DQA1	C	G	interg	1.48E-08	0.040	0.15	1	6	1f	0.67
	6	32615250	rs3129753	HLA-DQA1	G	C	interg	1.35E-08	0.040	0.15	1	0	1f	0.55
	6	32615322	rs6605556	HLA-DQA1	A	G	interg	1.35E-08	0.040	0.15	1	2	1f	0.55
	6	32615429	rs6941395	HLA-DQA1	G	A	interg	1.35E-08	0.040	0.15	1	4	1f	0.55
	6	32615580	rs6931277	HLA-DQA1	A	T	interg	1.34E-08	0.040	0.15	1	5	1f	0.6
	6	32617117	rs508318	HLA-DQA1	G	T	interg	1.27E-08	0.040	0.15	0	0	5	0.13
	6	32619017	rs9271365	HLA-DQA1	T	G	interg	3.80E-09	0.031	0.36	0	0	7	0.51
	6	32620075	rs9271420	HLA-DQA1	A	G	interg	4.21E-08	0.028	0.46	2	3	7	0.51
	6	32620468	rs9271441	HLA-DQA1	T	C	interg	4.57E-08	0.028	0.46	1	1	7	0.51
	6	32621462	rs747590742	HLA-DQA1	AAACT	A	interg	3.71E-08	0.039	0.15			1f	0.55
	6	32621468	rs368938910	HLA-DQA1	A	ATTTT	interg	3.19E-08	0.039	0.15			5	0.59
	6	32623436	rs9271594	HLA-DQA1	A	G	interg	1.96E-08	0.039	0.15	28	7	4	0.7
	6	32623811	rs9271608	HLA-DQA1	A	G	interg	2.19E-08	0.039	0.15	30	2	1b	1
	6	32624232	rs1281947	HLA-DQA1	A	G	interg	2.93E-08	0.039	0.15	24	4	1f	0.55
	6	32629245	rs3129769	HLA-DQA1	G	A	interg	2.15E-08	0.039	0.15	1	1	1f	0.22
	6	32630290	rs2395519	HLA-DQA1	A	C	interg	3.10E-08	0.039	0.15	1	2	1f	0.22
	6	32631077	rs3104381	HLA-DQA1	G	A	interg	2.45E-08	0.039	0.15	1	0	7	0.51
	6	32631386	rs3104378	HLA-DQA1	C	T	interg	2.15E-08	0.039	0.15	1	5	1f	0.22
	6	32634784	rs3104368	HLA-DQA1	C	T	interg	2.14E-08	0.039	0.15	3	0	2b	0.41
	6	32636347	rs9272320	HLA-DQA1	G	A	interg	3.92E-08	0.028	0.42	5	2	1f	0.55
	6	32636375	rs9272324	HLA-DQA1	A	G	interg	1.43E-08	0.029	0.42	5	6	1f	0.55
	6	32643690	rs1846183	HLA-DQA1	A	C	interg	2.78E-08	0.039	0.15	2	3	1f	0.55
	6	32648073	rs17843590	HLA-DQA1	A	G	interg	3.58E-08	0.028	0.42	0	0	1f	0.55
	6	32652506	rs17843604	HLA-DQA1	C	T	interg	3.33E-08	0.028	0.42	2	2	1f	0.22
	6	32652509	rs12527758	HLA-DQA1	T	C	interg	3.66E-08	0.028	0.42	2	2	1f	0.22
	6	32659200	rs9273386	HLA-DQB1	T	C	interg	2.84E-08	0.029	0.41	3	10	1f	0.42
	6	32659351	rs9273400	HLA-DQB1	C	T	interg	4.31E-08	0.028	0.42	3	1	1f	0.55
	6	32659473	rs9273410	HLA-DQB1	C	A	3-UTR	3.73E-08	0.028	0.46	3	3	1f	0.36
	6	32669693	rs9274719	HLA-DQB1	T	C	interg	1.14E-09	0.036	0.23	11	7	1f	0.78
	6	32669754	rs9274724	HLA-DQB1	A	G	interg	1.16E-09	0.036	0.23	11	1	5	0.59
1	8	6328033	rs35858015	RP11-124B13.1	C	A	interg	1.46E-08	0.074	0.04	0	2	4	0.7
3	8	6334436	rs34802080	RP11-115C21.2	A	C	interg	3.08E-08	0.071	0.04	2	0	6	0.33
2	8	6347962	rs13271345	RP11-115C21.2	C	T	interg	1.60E-08	0.079	0.03	0	0	4	0.61
	22	29715569	rs2527343	RP1-76B20.11,RP1-76B20.12	C	T	interg	5.44E-09	-0.037	0.2	8	6	1f	0.55
	22	29715635	rs2527344	RP1-76B20.11,RP1-76B20.12	C	T	interg	7.37E-09	-0.037	0.2	8	3	1f	0.55
	22	29715755	rs76491891,rs398101723	RP1-76B20.11,RP1-76B20.12	AC	A	interg	7.36E-09	-0.037	0.2	8	8	1f	0.43
	22	29716237	rs2527345	RP1-76B20.11,RP1-76B20.12	C	T	interg	8.78E-09	-0.037	0.2	13	5	1f	0.55
	22	29717971	rs2527346	RP1-76B20.11,RP1-76B20.12	C	G	interg	1.93E-08	-0.036	0.2	5	1	1b	0.95
	22	29720703	rs2527347	CABP7	C	T	intron	2.40E-10	-0.040	0.21	52	20	1f	0.55
	22	29721465	rs56686185	CABP7	C	T	intron	1.28E-09	-0.038	0.2	19	8	1d	0.11
	22	29723965	rs5763435	CABP7	T	G	intron	3.77E-10	-0.039	0.21	2	10	1f	0.55
	22	29725465	rs9614038	CABP7	C	T	intron	1.25E-11	-0.042	0.21	5	2	1f	0.66
	22	29725466	rs9614039	CABP7	G	C	intron	1.25E-11	-0.042	0.21	5	1	1f	0.26
	22	29728979	rs9614042	CABP7	C	T	intron	4.22E-08	-0.030	0.31	0	2	1f	0.55
	22	29738534	rs146621560	ZMAT5	T	TG	intron	1.41E-14	-0.054	0.16	6	3	1f	0.55
	22	29738926	rs12483807	ZMAT5	G	A	intron	1.41E-14	-0.054	0.16	0	1	7	0.51
	22	29751221	rs1034779	ZMAT5	G	A	intron	1.42E-14	-0.054	0.16	0	0	1f	0.55
	22	29760070	rs5763466	ZMAT5	A	C	intron	3.68E-13	-0.046	0.21	0	1	1f	0.85
	22	29765291	rs9614046	ZMAT5	C	T	intron	7.21E-15	-0.054	0.16	6	1	1f	0.55
	22	29786569	rs7285885	ASCC2	G	A	interg	2.26E-18	-0.060	0.16	6	2	1f	0.08
	22	29803937	rs12485243	ASCC2	C	T	intron	2.28E-18	-0.060	0.16	5	2	7	0.51
	22	29808801	rs73161050	ASCC2	C	A	intron	2.00E-18	-0.060	0.16	1	3	1f	0.55
	22	29809141	rs8142470	ASCC2	A	T	intron	7.54E-12	-0.039	0.28	0	13	5	0.6
	22	29819729	rs9614063	ASCC2	G	A	intron	2.49E-18	-0.060	0.16	3	18	1b	0.19
	22	29823426	rs73161074	ASCC2	G	A	intron	2.50E-18	-0.060	0.16	2	3	7	0.51
	22	29824251	rs60849755,rs766245624,rs796381805	ASCC2	TACAC	T	intron	8.73E-09	-0.034	0.26	3	2	4	0.61
	22	29829138	rs111907377	ASCC2	T	C	intron	1.80E-18	-0.061	0.16	0	3	1f	0.55
	22	29837690	rs9614071	ASCC2	G	A	intron	1.31E-18	-0.061	0.16	127	1	1f	0.55
	22	29840406	rs2097351	ASCC2	A	G	interg	1.42E-12	-0.042	0.25	6	2	1b	0.98
	22	29840455	rs2097352	ASCC2	A	T	interg	2.32E-12	-0.041	0.25	7	7	1b	0.35
	22	29841595	rs8140366	ASCC2	C	T	interg	5.82E-19	-0.061	0.16	1	0	1f	0.55
	22	29844789	rs9614075	ASCC2	C	T	interg	4.04E-19	-0.061	0.16	1	10	7	0.51
	22	29846525	rs71670234,rs368863103	ASCC2	ATTGAGT	A	interg	5.05E-19	-0.061	0.16	0	0	1f	0.67
	22	29855080	rs9614083	ASCC2	G	A	interg	4.46E-19	-0.061	0.16	3	3	1b	0.82
	22	29855483	rs57653653	ASCC2	C	T	interg	4.46E-19	-0.061	0.16	8	3	1f	0.67
	22	29859352	rs140800292	ASCC2	G	A	interg	5.24E-12	-0.070	0.07	3	5	1f	0.55
	22	29865882	rs9614087	MTMR3	G	A	interg	3.99E-19	-0.061	0.16	0	3	1f	0.55
	22	29867682	rs9614089	MTMR3	T	C	interg	3.76E-19	-0.061	0.16	9	0	1f	0.55
	22	29873918	rs9614090	MTMR3	T	A	interg	2.64E-09	-0.030	0.44	11	3	1b	0.95
	22	29879179	rs28595572	MTMR3	C	T	interg	4.18E-19	-0.061	0.16	0	3	1f	0.55
	22	29887515	rs73161099	MTMR3	T	C	intron	2.54E-19	-0.062	0.16	62	1	1f	0.67
	22	29887761	rs16988084	MTMR3	G	A	intron	2.40E-19	-0.062	0.16	54	1	1f	0.55
	22	29888010	rs61352751	MTMR3	C	T	intron	2.48E-19	-0.062	0.16	25	10	7	0.51
	22	29889652	rs9614097	MTMR3	T	C	intron	2.40E-19	-0.062	0.16	5	5	7	0.51
	22	29893320	rs9614101	MTMR3	T	C	intron	2.40E-19	-0.062	0.16	6	3	1f	0.55
	22	29894454	rs8140770	MTMR3	A	G	intron	2.53E-19	-0.062	0.16	12	2	7	0.51
11	22	29896822	rs140357883	MTMR3	A	AT	intron	1.56E-19	-0.062	0.16	1	6	6	0
	22	29898755	rs8138677	MTMR3	T	C	intron	2.23E-19	-0.062	0.16	18	0	1f	0.55
	22	29899972	rs147842231	MTMR3	C	CT	intron	2.40E-19	-0.062	0.16	4	3	7	0.51
	22	29900233	rs9608822	MTMR3	C	T	intron	2.40E-19	-0.062	0.16	2	2	7	0.51
20	22	29906175	rs9608823	MTMR3	A	G	intron	2.21E-19	-0.062	0.16	18	3	1f	0.05
	22	29907077	rs9614105	MTMR3	A	G	intron	2.40E-19	-0.062	0.16	23	11	1d	0.09
	22	29909909	rs11704655	MTMR3	A	T	intron	4.70E-09	-0.033	0.28	2	1	7	0.51
	22	29911625	rs73162731	MTMR3	A	G	intron	2.44E-19	-0.062	0.16	11	2	6	0.29
	22	29912191	rs1544432	MTMR3	T	G	intron	4.59E-09	-0.033	0.28	31	7	1f	0.43
	22	29913726	rs546672898	MTMR3	G	GT	intron	2.47E-19	-0.062	0.16			5	0.01
	22	29915209	rs77356598	MTMR3	A	G	intron	7.49E-13	-0.073	0.07	39	3	1f	0.67
	22	29926093	rs73162743	MTMR3	C	A	intron	7.80E-13	-0.073	0.07	0	10	1f	0.45
	22	29929061	rs9614108	MTMR3	C	A	intron	2.59E-19	-0.062	0.16	0	4	6	0.74
	22	29929162	rs9614109	MTMR3	T	C	intron	2.78E-19	-0.062	0.16	0	4	1f	0.68
	22	29930113	rs7291756	MTMR3	A	G	intron	4.88E-09	-0.033	0.28	0	11	1f	0.09
	22	29940124	rs9680595	MTMR3	C	T	intron	2.61E-19	-0.062	0.16	0	4	1f	0.55
	22	29943031	rs9614110	MTMR3	C	A	intron	2.47E-19	-0.062	0.16	0	2	1f	0.55
	22	29943740	rs9306466	MTMR3	T	C	intron	2.56E-19	-0.062	0.16	1	0	1f	0.67
	22	29944045	rs9680809	MTMR3	G	C	intron	4.34E-19	-0.061	0.16	37	2	1f	0.55
	22	29946392	rs9614111	MTMR3	G	C	intron	2.71E-19	-0.062	0.16	37	2	1b	0.97
	22	29952409	rs57872070	MTMR3	TG	T	intron	4.87E-08	-0.031	0.27	15	5	2b	0.86
18	22	29952683	rs146622237	MTMR3	T	TA	intron	1.96E-19	-0.062	0.16	11	7	1f	0.67
	22	29953024	rs12484336	MTMR3	C	G	intron	2.52E-19	-0.062	0.16	8	2	7	0.51
	22	29957415	rs71328817,rs764499487,rs554825933	MTMR3	GTATTTATT	G	intron	5.07E-10	-0.035	0.29	2	16	no	0
	22	29958983	rs73883345	MTMR3	G	A	intron	2.92E-19	-0.062	0.16	2	1	1f	0.22
	22	29960429	rs28428766	MTMR3	G	A	intron	2.92E-19	-0.062	0.16	1	4	7	0.51
	22	29960568	rs28522206	MTMR3	A	G	intron	2.92E-19	-0.062	0.16	1	2	7	0.51
	22	29965137	rs7290085	MTMR3	A	T	intron	2.93E-19	-0.062	0.16	7	7	1f	0.22
	22	29969195	rs73162773	MTMR3	C	T	intron	2.91E-19	-0.062	0.16	1	1	7	0.51
	22	29969791	rs5752989	MTMR3	G	A	intron	1.72E-08	-0.028	0.51	0	4	6	0.19
	22	29969853	rs9614122	MTMR3	A	G	intron	2.92E-19	-0.062	0.16	2	1	7	0.51
	22	29975361	rs9614123	MTMR3	A	G	intron	4.69E-09	-0.033	0.28	0	1	7	0.51
	22	29975662	rs9614124	MTMR3	G	A	intron	3.42E-19	-0.061	0.16	1	6	1b	1
	22	29979545	rs7284538	MTMR3,RP3-394A18.1	A	G	intron	2.76E-19	-0.062	0.16	24	1	1f	0.67
	22	29981013	rs3788421	MTMR3,RP3-394A18.1	A	G	intron	2.76E-19	-0.062	0.16	5	3	7	0.51
	22	29982696	rs10616206,rs373458818	MTMR3,RP3-394A18.1	GTC	G	intron	2.63E-19	-0.062	0.16	0	4	7	0.51
	22	29986820	rs369756188	MTMR3,RP3-394A18.1	TTACAGGCATGCACCAAA	T	intron	6.08E-10	-0.051	0.11			4	0.61
	22	29987627	rs9614127	MTMR3,RP3-394A18.1	A	C	intron	3.13E-19	-0.062	0.16	19	0	1f	0.22
	22	29993167	rs8139217	MTMR3,RP3-394A18.1	A	T	intron	2.71E-19	-0.062	0.16	35	1	1f	0.55
	22	29997555	rs7285751	MTMR3,RP3-394A18.1	C	G	intron	2.56E-19	-0.062	0.16	9	2	1f	0.55
	22	29998742	rs151302635	MTMR3,RP3-394A18.1	G	GT	intron	2.63E-19	-0.062	0.16	0	15	1b	0.78
	22	29999237	rs9608832	MTMR3,RP3-394A18.1	A	C	intron	1.06E-09	-0.051	0.1	4	4	1f	0.55
	22	30000483	rs200607975	MTMR3,RP3-394A18.1	A	AT	intron	4.32E-19	-0.061	0.16	4	16	2b	0.83
	22	30001357	rs9614128	MTMR3,RP3-394A18.1	T	C	intron	3.04E-19	-0.062	0.16	2	2	1b	0.87
19	22	30002089	rs9614129	MTMR3,RP3-394A18.1	T	C	intron	2.04E-19	-0.062	0.16	5	1	7	0.51
	22	30008007	rs2074204	MTMR3,RP3-394A18.1	C	T	syn	1.09E-13	-0.041	0.29	16	0	1f	0.22
	22	30014451	rs9614131	HORMAD2-AS1,MTMR3,RP3-394A18.1	T	C	intron	2.71E-19	-0.062	0.16	8	3	1b	0.33
	22	30018351	rs9608836	HORMAD2-AS1,MTMR3,RP3-394A18.1	C	T	intron	2.44E-19	-0.062	0.16	6	5	7	0.51
	22	30027755	rs9983	HORMAD2-AS1,MTMR3,RP3-394A18.1	G	A	3-UTR	2.37E-19	-0.062	0.16	16	4	1f	0.22
	22	30030882	rs41281631	HORMAD2-AS1	T	G	interg	1.62E-12	-0.072	0.07	0	2	7	0.51
	22	30032656	rs9614132	HORMAD2-AS1	G	A	interg	2.27E-19	-0.062	0.16	4	1	7	0.51
	22	30034609	rs12484778	HORMAD2-AS1	C	T	interg	2.87E-10	-0.067	0.06	2	0	1f	0.55
	22	30038134	rs16987156	HORMAD2-AS1	C	T	interg	2.40E-19	-0.062	0.16	28	0	1f	0.55
	22	30042227	rs57462999	HORMAD2-AS1	T	C	interg	3.75E-18	-0.060	0.16	4	2	1b	0.32
	22	30043856	rs202126598,rs779432898	HORMAD2-AS1	C	CAG	interg	4.97E-08	-0.072	0.04	37	0	1f	0.06
	22	30055497	rs193477	HORMAD2-AS1	C	T	interg	4.66E-08	0.028	0.52	2	5	1b	0.43
	22	30059389	rs7292732	HORMAD2-AS1	G	A	interg	2.44E-19	-0.062	0.16	5	10	7	0.51
16	22	30066922	rs145019185	HORMAD2-AS1	C	T	interg	1.88E-19	-0.062	0.16	0	3	5	0.13
17	22	30070110	rs9608843	HORMAD2-AS1	G	T	interg	1.99E-19	-0.062	0.16	0	3	6	0.31
	22	30071019	rs141180858,rs764170616,rs547039745	HORMAD2-AS1	AAAC	A	interg	1.17E-08	0.029	0.49	0	2	no	0
	22	30075690	rs757024	HORMAD2-AS1	G	C	interg	4.03E-08	0.028	0.52	2	2	7	0.51
	22	30078777	rs73164711	HORMAD2-AS1	C	T	interg	3.11E-09	-0.184	0.01	17	1	4	0.61
14	22	30085869	rs9608845	HORMAD2	C	T	intron	1.78E-19	-0.062	0.16	2	3	7	0.51
	22	30090837	rs2412970	HORMAD2	A	G	intron	4.63E-08	0.028	0.52	0	7	7	0.51
9	22	30092147	rs12373962	HORMAD2	C	T	intron	1.37E-19	-0.062	0.16	1	3	1f	0.55
	22	30097893	rs5763767	HORMAD2	G	A	intron	4.90E-08	0.027	0.52	2	3	7	0.51
	22	30098382	rs2412971	HORMAD2	G	A	intron	4.54E-08	0.028	0.52	2	3	6	0.3
15	22	30098653	rs9614143	HORMAD2	T	C	intron	1.78E-19	-0.062	0.16	1	9	1f	0.19
	22	30102711	rs118018786	HORMAD2	G	A	intron	4.51E-08	-0.072	0.04	1	0	7	0.51
13	22	30105497	rs9614144	HORMAD2	T	A	intron	1.75E-19	-0.062	0.16	18	3	1f	0.22
	22	30107182	rs6006356	HORMAD2	G	A	intron	4.19E-08	0.028	0.52	2	3	1f	0.55
12	22	30107223	rs7286551	HORMAD2	A	G	intron	1.72E-19	-0.062	0.16	2	5	1f	0.4
10	22	30116257	rs9614145	HORMAD2	A	G	intron	1.40E-19	-0.062	0.16	24	3	1f	0.22
	22	30116269	rs4823073	HORMAD2	G	A	intron	4.17E-08	0.028	0.52	24	0	1f	0.08
	22	30116489	rs4823074	HORMAD2	G	A	intron	4.59E-08	0.028	0.52	25	5	1f	0.55
	22	30123163	rs4823075	HORMAD2	T	C	intron	3.57E-08	0.028	0.52	1	3	7	0.51
	22	30124256	rs369800820	HORMAD2	A	AACACAC	intron	5.02E-10	-0.067	0.06			7	0.18
	22	30127328	rs112848515	HORMAD2	C	T	intron	2.48E-13	-0.074	0.07	0	3	6	0.7
	22	30133642	rs2412973	HORMAD2	C	A	intron	2.89E-08	0.028	0.52	0	20	7	0.18
	22	30133752	rs5753021	HORMAD2	G	A	intron	3.32E-11	-0.057	0.1	0	0	7	0.51
7	22	30135112	rs35089120,rs796494778	HORMAD2	CAT	C	intron	6.67E-20	-0.063	0.16	0	3	7	0.51
8	22	30136684	rs9614147	HORMAD2,RPS3AP51	C	T	intron	6.67E-20	-0.063	0.16	0	1	1f	0.55
	22	30139580	rs73164728	HORMAD2	G	A	intron	2.48E-13	-0.074	0.07	0	5	7	0.51
5	22	30140067	rs9608847	HORMAD2	T	G	intron	5.09E-20	-0.063	0.16	0	0	7	0.51
	22	30141537	rs5997579	HORMAD2	T	C	intron	3.10E-08	0.028	0.52	0	4	6	0.29
	22	30144601	rs2412975	HORMAD2	T	C	intron	3.27E-08	0.028	0.52	1	4	1a	0.99
	22	30149160	rs4823077	HORMAD2	A	G	intron	3.42E-08	0.028	0.52	0	3	7	0.51
6	22	30153043	rs73164739	HORMAD2	T	C	intron	6.34E-20	-0.063	0.16	3	10	6	0.29
3	22	30163255	rs139117847	HORMAD2	CTT	C	intron	4.69E-20	-0.063	0.16	0	6	7	0.51
2	22	30167354	rs9614152	HORMAD2	G	A	intron	4.61E-20	-0.063	0.16	4	1	1f	0.55
4	22	30171969	rs9614153	HORMAD2	G	A	intron	4.72E-20	-0.063	0.16	1	5	1d	0.31
	22	30174033	rs1003342	HORMAD2	A	G	intron	3.38E-08	-0.028	0.48	0	2	1f	0.22
	22	30181669	rs73164749	RP3-438O4.4	G	A	interg	2.40E-13	-0.074	0.07	20	5	1f	0.67
	22	30181782	rs714027	RP3-438O4.4	A	G	interg	3.07E-08	-0.028	0.48	20	2	1f	0.55
	22	30184512	rs73164752	RP3-438O4.4	T	G	interg	1.46E-13	-0.083	0.05	21	5	1f	0.4
1	22	30186009	rs9614155	RP3-438O4.4	G	C	interg	2.23E-20	-0.064	0.16	21	18	1f	0.17
	22	30196498	rs713875	RP3-438O4.4	C	G	interg	4.92E-08	-0.028	0.48	109	6	1f	0.55
	22	30196853	rs16988383	RP3-438O4.4	C	T	interg	1.06E-13	-0.075	0.07	91	1	1f	0.55
	22	30208831	rs78599937	RP3-438O4.4	G	A	interg	1.26E-08	-0.076	0.04	66	3	1f	0.55
	22	30210575	rs11913168	RP3-438O4.4	G	A	interg	1.32E-08	-0.050	0.09	42	0	1f	0.55
1position in credible set (among 20 most credible SNPs)
2grey background, significant in both “Pulpitis” or “Necrosis of pulp or apical periodontities”
3nsm, missense; syn, synonymous; U5, 5-UTR; U3, 3-UTR; interg, non-exonic
4Number of tissues with enhancer (enh) activity at the variant location (Roadmap Epigenomics data as presented by Haploreg v4.2 server )
5Affected transcription factor binding sites (TFBS) from Encode data as presented by Haploreg v4.2. server
6Regulatory ranking score as explained in Regulome website www.regulomedb.org/regulome-help, lower value indicates higher regulatory potential
7Regulatory probability score from Regulome with values from 0 to 1, higher value indicating higher probability for regulatory significance

## Sheet: Supplementary Data 2
Supplementary Data 2. Associations between lead SNPs and three phenotypes adjusted for DMFS, and results from sex-specific analyses.
								ADJUSTED FOR DMFS			SEX-SPECIFIC ANALYSES
Phenotype	Chr	rsID	BP (GRCh38)	Nearest genes	Beta (SE), unadjusted for DMFS	P-value, unadjusted for DMFS		Beta (SE), adjusted for DMFS	P-value, adjusted for DMFS		Beta (SE), males	P-value, males	Beta (SE), females	P-value, females	P for sex difference
Pulpal and apical diseases	2	rs143351662	60464983	BCL11A	0.087 (0.016)	4.48*10-8		0.078 (0.035)	0.026		0.042 (0.025)	0.09	0.119 (0.021)	9.52*10-9	< 10-4
	6	rs9270911	32604425	HLA-DRB1, HLA-DQA1	0.029 (0.005)	7.70*10-10		0.019 (0.010)	0.08		0.020 (0.007)	0.0053	0.034 (0.006)	2.21*10-8	0.90
	6	rs9443960	82119722	LINC02542, IBTK	-0.026 (0.004)	1.49*10-8		-0.058 (0.010)	2.2*10-8		-0.014 (0.007)	0.054	-0.036 (0.006)	6.66*10-9	< 10-4
	9	rs10046912	84028173	RMI1	-0.031 (0.006)	1.67*10-8		-0.029 (0.012)	0.019		-0.019 (0.008)	0.023	-0.039 (0.007)	6.43*10-8	< 10-4
	14	rs1245193	26449262	NOVA1	0.034 (0.006)	2.88*10-8		0.013 (0.014)	0.34		0.031 (0.009)	0.0012	0.036 (0.008)	6.74*10-6	0.20
	18	rs8088342	25030804	WBP2P1, ZNF521	0.026 (0.005)	3.18*10-8		0.018 (0.011)	0.09		0.027 (0.007)	9.72*10-5	0.025 (0.006)	7.12*10-5	0.15
	22	rs9614155	30186009	HORMAD2, MTMR3, LIF	-0.059 (0.006)	2.77*10-21		-0.073 (0.014)	2.4*10-7		-0.060 (0.010)	5.21*10-10	-0.059 (0.008)	1.20*10-12	0.04
Pulpitis	1	rs2997084	65928049	PDE4B	-0.043 (0.007)	2.99*10-9		-0.038 (0.015)	0.009		-0.055 (0.012)	2.07*10-7	-0.035 (0.009)	0.00013	0.74
	6	rs9270664	32598372	HLA-DRB1, HLA-DQA1	0.049 (0.007)	5.38*10-12		0.045 (0.014)	0.001		0.043 (0.011)	0.00013	0.051 (0.009)	1.10*10-8	0.24
	6	rs9449423	82117693	LINC02542, IBTK	-0.043 (0.007)	1.03*10-9		-0.077 (0.014)	6.3*10-8		-0.043 (0.011)	0.00015	-0.043 (0.009)	1.44*10-6	0.009
	9	rs1417738	99807317	NR4A3	-0.041 (0.007)	3.04*10-8		-0.066 (0.015)	0.000013		-0.059 (0.012)	7.41*10-7	-0.029 (0.009)	0.00179	< 10-4
	14	rs1245193	26449262	NOVA1	0.053 (0.009)	1.33*10-8		0.031 (0.019)	0.10		0.048 (0.015)	0.0014	0.056 (0.012)	2.37*10-6	0.18
	17	rs1292071	59849550	MIR11, TUBD1, VMP1	0.038 (0.007)	4.62*10-8		0.030 (0.014)	0.033		0.047 (0.011)	3.54*10-5	0.032 (0.009)	0.00028	0.49
	18	rs8088342	25030804	WBP2P1, ZNF521	0.042 (0.007)	5.20*10-9		0.029 (0.015)	0.049		0.048 (0.012)	4.20*10-5	0.039 (0.009)	2.31*10-5	0.25
	22	rs9614152	30167354	HORMAD2, MTMR3, LIF	-0.093 (0.009)	2.81*10-22		-0.098 (0.019)	6.42*10-7		-0.093 (0.015)	1.88*10-9	-0.093 (0.012)	2.75*10-14	0.0008
Necrosis or apical periodontitis	2	rs36044739	141650792	LRP1B	0.063 (0.011)	1.26*10-8		0.080 (0.024)	0.001		0.060 (0.017)	0.00031	0.064 (0.015)	1.40*10-5	0.07
	3	rs62253088	85351651	CADM2, MIR5688	-0.031 (0.006)	2.47*10-8		-0.017 (0.012)	0.17		-0.043 (0.008)	4.58*10-7	-0.022 (0.007)	0.0029	< 10-4
	4	rs79409042	106046283	TBCK	0.074 (0.013)	6.19*10-9		0.077 (0.028)	0.006		0.055 (0.019)	0.0046	0.090 (0.017)	1.18*10-7	0.77
	5	rs6596024	131434092	RAPGEF6, CDC42SE2	-0.029 (0.005)	4.94*10-8		-0.060 (0.012)	2.52*10-7		-0.019 (0.008)	0.020	-0.037 (0.007)	1.64*10-7	< 10-4
	6	rs9274719	32669693	HLA-DQB1, HLA-DQA1	0.036 (0.006)	1.14*10-9		0.032 (0.013)	0.014		0.038 (0.009)	2.53*10-5	0.034 (0.008)	1.93*10-5	0.12
	8	rs35858015	6328033	MCPH1	0.074 (0.013)	1.46*10-8		0.089 (0.029)	0.002		0.099 (0.019)	3.84*10-7	0.053 (0.017)	0.0022	< 10-4
	22	rs9614155	30186009	HORMAD2, MTMR3, LIF	-0.064 (0.007)	2.23*10-20		-0.068 (0.015)	6.74*10-6		-0.068 (0.010)	6.10*10-11	-0.060 (0.009)	6.50*10-11	0.26

## Sheet: Supplementary Data 3
Supplementary Data 3. Associations between lead SNPs and dental caries diagnosis codes in FinnGen (ICD-10 K02 category and K02.1)
Associations of lead SNPs with dental caries diagnosis codes in FinnGen (any diagnosis in ICD-10 K02 category)
Chr	BP (GRCh38)	Ref	Alt	rsID	Nearest gene	P-value	Beta	SE	Freq alt
1	65926722	G	A	rs2310752	PDE4B	0.32	0.007	0.007	0.38
1	65953404	G	A	rs7547416	PDE4B	0.36	-0.006	0.007	0.61
1	65951256	A	G	rs1937455	PDE4B	0.37	0.006	0.007	0.39
1	66003960	C	G	rs1937443	PDE4B	0.34	-0.006	0.007	0.61
2	141663837	A	G	rs355534	LRP1B	0.016	0.034	0.014	0.05
2	141663931	A	C	rs355535	LRP1B	0.021	0.033	0.014	0.05
2	141624118	T	C	rs390332	LRP1B	0.023	-0.033	0.015	0.95
3	85351651	T	C	rs62253088	CADM2	0.34	-0.007	0.007	0.72
3	85546839	C	CA	rs560704998,rs75187107,rs398106121	CADM2	0.0074	-0.019	0.007	0.71
3	85365141	T	C	rs7627971	CADM2	0.039	-0.015	0.007	0.75
3	85360163	G	A	rs9824178	CADM2	0.038	-0.015	0.007	0.75
4	106046283	T	C	rs79409042	TBCK	0.21	0.02	0.016	0.04
4	106245242	A	G	rs148138019	TBCK	0.3	0.016	0.016	0.04
4	106029127	C	T	rs138789672	RP11-710F7.3	0.23	0.018	0.015	0.05
4	106452282	T	A	rs150226703	LINC02173	0.067	0.025	0.014	0.06
6	32598372	G	A	rs9270664	HLA-DRB1	0.0022	0.02	0.006	0.51
6	32669693	T	C	rs9274719	HLA-DQB1	0.00095	0.025	0.008	0.23
6	32604403	G	C	rs9270910	HLA-DRB1	0.00016	0.025	0.007	0.43
6	32669754	A	G	rs9274724	HLA-DQB1	0.00097	0.025	0.008	0.23
6	32605785	T	C	rs602457	HLA-DRB1	6.25E-5	0.036	0.009	0.15
6	32604425	C	T	rs9270911	HLA-DRB1	0.00016	0.025	0.007	0.43
6	32605488	G	T	rs601148	HLA-DRB1	6.55e-05	0.036	0.009	0.16
6	32636347	G	A	rs9272320	HLA-DQA1	0.00017	0.025	0.007	0.42
6	32591414	A	G	rs114335056	HLA-DRB1	0.00019	0.034	0.009	0.15
6	32599519	G	C	rs9270697	HLA-DRB1	0.0027	0.019	0.006	0.51
6	82117693	T	C	rs9449423	LINC02542	0.79	0.002	0.006	0.52
6	82119722	T	C	rs9443960	LINC02542	0.83	0.001	0.006	0.52
6	82124515	A	C	rs9449425	LINC02542	0.79	0.002	0.006	0.52
6	82122401	T	C	rs35213691	LINC02542	0.82	0.002	0.007	0.61
8	6328033	C	A	rs35858015	RP11-124B13.1	0.089	0.029	0.017	0.04
9	84028173	T	C	rs10046912	RMI1	0.28	-0.008	0.008	0.77
9	84043847	T	C	rs55714514	RP11-158D2.2	0.28	-0.008	0.008	0.77
9	84043750	T	C	rs55692426	RP11-158D2.2	0.28	-0.008	0.008	0.77
9	84031657	G	T	rs10868083	RMI1	0.29	-0.008	0.008	0.77
9	99807317	A	G	rs1417738	RP11-554F20.1,STX17-AS1	0.00156	-0.022	0.007	0.33
9	99826937	G	GT	rs3832634,rs397729661	NR4A3,STX17-AS1	0.0013	-0.022	0.007	0.33
9	99799934	A	C	rs7026022	RP11-554F20.1,STX17-AS1	0.0012	-0.022	0.007	0.33
9	99818273	ATT	A	rs61472057,rs796405756	RP11-554F20.1,STX17-AS1	0.0013	-0.022	0.007	0.33
14	26516141	A	C	rs8004594	NOVA1	0.014	-0.02	0.008	0.2
14	26539993	A	C	rs963778	NOVA1	0.015	-0.019	0.008	0.2
14	26594587	G	C	rs12588828	NOVA1	0.018	0.019	0.008	0.8
14	26500877	T	G	rs178195	NOVA1	0.015	0.02	0.008	0.8
17	59849550	T	C	rs1292071	RNU6-450P	0.55	0.004	0.006	0.46
17	59850929	T	C	rs1292069	RNU6-450P	0.55	0.004	0.006	0.46
17	59852174	A	G	rs1295927	RNU6-450P	0.55	0.004	0.006	0.46
17	59798035	C	T	rs2665404	VMP1	0.75	-0.002	0.006	0.54
18	25000482	TA	T	rs34047186,rs397815745	LINC01894	0.0081	0.018	0.007	0.67
18	25074103	T	C	rs6508345	ZNF521	0.018	0.016	0.007	0.63
18	24988602	T	A	rs9304474	LINC01894	0.0077	0.018	0.007	0.67
18	24989359	T	C	rs9952518	LINC01894	0.0071	0.018	0.007	0.67
22	30186009	G	C	rs9614155	RP3-438O4.4	0.11	-0.014	0.009	0.16
22	30167354	G	A	rs9614152	HORMAD2	0.095	-0.015	0.009	0.16
22	30163255	CTT	C	rs139117847	HORMAD2	0.095	-0.015	0.009	0.16
22	30171969	G	A	rs9614153	HORMAD2	0.095	-0.015	0.009	0.16
22	30027755	G	A	rs9983	HORMAD2-AS1,MTMR3,RP3-394A18.1	0.11	-0.014	0.009	0.16
22	30136684	C	T	rs9614147	HORMAD2,RPS3AP51	0.10	-0.014	0.009	0.16
22	30153043	T	C	rs73164739	HORMAD2	0.11	-0.014	0.009	0.16
22	29896822	A	AT	rs140357883	MTMR3	0.11	-0.014	0.009	0.16
22	30018351	C	T	rs9608836	HORMAD2-AS1,MTMR3,RP3-394A18.1	0.11	-0.014	0.009	0.16
Associations of lead SNPs with dental caries diagnosis codes in FinnGen (ICD-10 K02.1)
Chr	BP (GRCh38)	Ref	Alt	rsID	Nearest gene	P-value	Beta	SE	Freq alt
1	65926722	G	A	rs2310752	PDE4B	0.49	0.004	0.006	0.38
1	65953404	G	A	rs7547416	PDE4B	0.54	-0.004	0.006	0.61
1	65951256	A	G	rs1937455	PDE4B	0.54	0.004	0.006	0.39
1	66003960	C	G	rs1937443	PDE4B	0.48	-0.004	0.006	0.61
2	141663837	A	G	rs355534	LRP1B	0.012	0.034	0.014	0.05
2	141663931	A	C	rs355535	LRP1B	0.021	0.031	0.014	0.05
2	141624118	T	C	rs390332	LRP1B	0.014	-0.034	0.014	0.95
3	85351651	T	C	rs62253088	CADM2	0.41	-0.006	0.007	0.72
3	85546839	C	CA	rs560704998,rs75187107,rs398106121	CADM2	0.012	-0.017	0.007	0.71
3	85365141	T	C	rs7627971	CADM2	0.042	-0.015	0.007	0.75
3	85360163	G	A	rs9824178	CADM2	0.041	-0.015	0.007	0.75
4	106046283	T	C	rs79409042	TBCK	0.065	0.029	0.016	0.04
4	106245242	A	G	rs148138019	TBCK	0.12	0.023	0.015	0.04
4	106029127	C	T	rs138789672	RP11-710F7.3	0.089	0.024	0.014	0.05
4	106452282	T	A	rs150226703	LINC02173	0.072	0.024	0.013	0.06
6	32598372	G	A	rs9270664	HLA-DRB1	0.0013	0.02	0.006	0.51
6	32669693	T	C	rs9274719	HLA-DQB1	8.16112e-05	0.029	0.007	0.23
6	32604403	G	C	rs9270910	HLA-DRB1	0.00012	0.024	0.006	0.43
6	32669754	A	G	rs9274724	HLA-DQB1	8.73032e-05	0.029	0.007	0.23
6	32605785	T	C	rs602457	HLA-DRB1	2.05008e-06	0.041	0.009	0.15
6	32604425	C	T	rs9270911	HLA-DRB1	0.00012	0.024	0.006	0.43
6	32605488	G	T	rs601148	HLA-DRB1	1.13781e-06	0.042	0.009	0.16
6	32636347	G	A	rs9272320	HLA-DQA1	0.00013	0.024	0.006	0.42
6	32591414	A	G	rs114335056	HLA-DRB1	2.51884e-06	0.041	0.009	0.15
6	32599519	G	C	rs9270697	HLA-DRB1	0.0014	0.02	0.006	0.51
6	82117693	T	C	rs9449423	LINC02542	0.73	0.002	0.006	0.52
6	82119722	T	C	rs9443960	LINC02542	0.79	0.002	0.006	0.52
6	82124515	A	C	rs9449425	LINC02542	0.73	0.002	0.006	0.52
6	82122401	T	C	rs35213691	LINC02542	0.67	0.003	0.006	0.61
8	6328033	C	A	rs35858015	RP11-124B13.1	0.64	0.007	0.016	0.04
9	84028173	T	C	rs10046912	RMI1	0.082	-0.013	0.007	0.77
9	84043847	T	C	rs55714514	RP11-158D2.2	0.082	-0.013	0.007	0.77
9	84043750	T	C	rs55692426	RP11-158D2.2	0.082	-0.013	0.007	0.77
9	84031657	G	T	rs10868083	RMI1	0.083	-0.013	0.007	0.77
9	99807317	A	G	rs1417738	RP11-554F20.1,STX17-AS1	0.0033	-0.019	0.007	0.33
9	99826937	G	GT	rs3832634,rs397729661	NR4A3,STX17-AS1	0.0028	-0.02	0.007	0.33
9	99799934	A	C	rs7026022	RP11-554F20.1,STX17-AS1	0.0027	-0.02	0.007	0.33
9	99818273	ATT	A	rs61472057,rs796405756	RP11-554F20.1,STX17-AS1	0.0028	-0.02	0.007	0.33
14	26516141	A	C	rs8004594	NOVA1	0.0179	-0.018	0.008	0.2
14	26539993	A	C	rs963778	NOVA1	0.0158	-0.018	0.008	0.2
14	26594587	G	C	rs12588828	NOVA1	0.0178	0.018	0.008	0.8
14	26500877	T	G	rs178195	NOVA1	0.0139	0.019	0.008	0.8
17	59849550	T	C	rs1292071	RNU6-450P	0.064	0.011	0.006	0.46
17	59850929	T	C	rs1292069	RNU6-450P	0.064	0.011	0.006	0.46
17	59852174	A	G	rs1295927	RNU6-450P	0.065	0.011	0.006	0.46
17	59798035	C	T	rs2665404	VMP1	0.090	-0.01	0.006	0.54
18	25000482	TA	T	rs34047186,rs397815745	LINC01894	0.015	0.016	0.007	0.67
18	25074103	T	C	rs6508345	ZNF521	0.025	0.014	0.006	0.63
18	24988602	T	A	rs9304474	LINC01894	0.018	0.016	0.007	0.67
18	24989359	T	C	rs9952518	LINC01894	0.016	0.016	0.007	0.67
22	30186009	G	C	rs9614155	RP3-438O4.4	0.062	-0.016	0.008	0.16
22	30167354	G	A	rs9614152	HORMAD2	0.054	-0.016	0.008	0.16
22	30163255	CTT	C	rs139117847	HORMAD2	0.055	-0.016	0.008	0.16
22	30171969	G	A	rs9614153	HORMAD2	0.055	-0.016	0.008	0.16
22	30027755	G	A	rs9983	HORMAD2-AS1,MTMR3,RP3-394A18.1	0.064	-0.015	0.008	0.16
22	30136684	C	T	rs9614147	HORMAD2,RPS3AP51	0.054	-0.016	0.008	0.16
22	30153043	T	C	rs73164739	HORMAD2	0.061	-0.016	0.008	0.16
22	29896822	A	AT	rs140357883	MTMR3	0.068	-0.015	0.008	0.16
22	30018351	C	T	rs9608836	HORMAD2-AS1,MTMR3,RP3-394A18.1	0.067	-0.015	0.008	0.16

## Sheet: Supplementary Data 4
Supplementary Data 4. RNAseq expression of genes located in the significant loci in human dental pulp and in developing mouse tooth, and their differential expression in pulpitis
Chr	Lead SNP	Gene (nearest gene(s) with bold)	Expression in human dental pulp1	Expression in human dental pulp2	Effect of pulpitis3	Effect of pulpitis4	High expression in developing mouse tooth5
1	rs2997084	LEPR	0.42	low			3.8x
		LEPROT	2.95	high
		PDE4B	0.32	low
		PDE4B-AS1	0.00	min
2	rs143351662	BCL11A	0.033	min			4.1x
		PAPOLG	0.16	low			2.1x
		REL	0.05	min
2	rs36044739	LRP1B	0.05	min	0.51x	down
3	rs62253088	CADM2	0.009	min			2.4x
		SNORA95	0	min
		MIR5688	0	min
4	rs79409042	TBCK	0.22	low			2.9x
		AIMP1	0.53	low
		GIMD1	0	min
		LINC02173	0	min
		DKK2	0.15	low	1.6x	up	7.0x
5	rs6596024	HINT1	5.79	top
		LYRM7	0.26	low
		CDC42SE2	0.62	med
		RAPGEF6	0.36	low
		FNIP1	0.28	low
		MEIKIN	0.0011	min	14x	up
		ACSL6	0.006	min	0.58x	down
		IL3	0	min
		CSF2	0.023	min
		SLC22A4	0.140	low
		MIR3936HG	0.140	low
		SLC22A5	0.320	low
6	rs9270911	HLA-A	41.573	top	1.6x	up
	rs9270664	CDSN	0.013	min
	rs9274719	MICA	1.491	low
		MICB	0.353	low
		MSH5	0.114	low
		C4A	0.272	low	2.6x	up
		C4B	0.267	low	2.6x	up
		CYP21A2	0.022	min		up
		TNXB	0.034	min
		ATF6B	3.025	top
		RNF5	2.51	high
		MIR6833	0.06	min
		AGER	0.67	med
		PBX2	2.20	high
		GPSM3	1.99	high
		NOTCH4	0.26	low
		TSBP1-AS1	0.018	min	0.36x	down
		TSBP1	0.0004	min	3.6x	up	5.7x
		HCG23	0.11	low	0.30x	down
		BTNL2	0.007	min	0.45x	down
		HLA-DRA	2.77	high	4.6x	up
		HLA-DRB5	0.65	med	3.9x	up
		HLA-DRB6	0.29	low	2.9x	up
		HLA-DRB1	1.57	high	4.8x	up
		HLA-DQA1	0.12	low	11x	up
		HLA-DQB1	0.09	min	14x	up
		HLA-DQB1-AS1	0.050	min	21x	up
		HLA-DQA2	0.09	min	6.4x	up
		MIR3135B	0	min
		HLA-DQB2	0.044	min	3.0x	up
		HLA-DOB	0.041	min	4.1x	up
		TAP2	0.95	med
		PSMB8	2.63	high
6	rs9443960	LINC02542	0.0030	min
	rs9449423	IBTK	0.66	med
		TPBG	2,51	high
8	rs35858015	MCPH1	0.05	min			2.2x
		ANGPT2	0.025	min	1.5x	up
		MCPH1-AS1	0.033	min
		MIR8055	0.018	min	0	down
		AGPAT5	0.28	low			2.1x
9	rs10046912	GKAP1	0.20	low			2.1x
		KIF27	0.033	min
		C9orf64	0.49	low	0.56x	down
		HNRNPK	12.34	top	0.56x	down
		MIR7-1	0.19	low
		RMI1	0.27	low	0.48x	down
9	rs1417738	NR4A3	0.032	min	4.8x	up
		STX17-AS1	0.035	min
		STX17	0.31	low
		ERP44	1.29	med
		INVS	0.31	low
14	rs1245193	NOVA1	0.15	low
17	rs1292071	YPEL2	0.44	low
		DHX40	1.07	med
		CLTC	4.58	top
		PTRH2	0.54	low
		VMP1	1.49	med
		TUBD1	0.37	low
		RPS6KB1	0.39	low	0.57x	down	2.1x
		RNFT1	1.00	med	0.48x	down
		RNFT1-DT	0.14	low	0.52x	down
		HEATR6	0.31	low			2.0x
18	rs8088342	ZNF521	0.30	low			5.7x
22	rs9614155	KREMEN1	0.61	med	0.58x	down
	rs9614152	RFPL1S	0.016	min	1.6x	up
		RFPL1	0.009	min
		NEFH	0.05	min
		THOC5	0.40	low
		NIPSNAP1	2.12	high
		NF2	1.04	med
		CABP7	0.13	low
		ZMAT5	1.12	med
		UQCR10	5.00	top
		ASCC2	0.91	med
		MTMR3	0.59	low	0.57x	down
		MIR6818	0.0019	min
		HORMAD2-AS1	0.07	min
		HORMAD2	0.0001	min
		LIF-AS1	0.009	min
		LIF	1.75	high	3.3x	up
		OSM	0.0029	min	5.9x	up
		CASTOR1	0.6100	med
		TBC1D10A	0.94	med
		SF3A1	1.79	high	0.48x	down
		SEC14L3	0	min
		DUSP18	0.13	low
1mean of TPM normalized values divided with mean of all values >0 in the study (GEO series GSE198359 and GSE193471)
2values in column D classified : min < 0.01; low >= 0.1 and < 0.6; med >= 0.6 and < 1.5; high, >= 1.5 and < 3; top > 3
3ratio of values from pulpitic and normal cells, limited to values < 0.6x or > 1.5x (GEO series GSE198359)
4column F classified
5ratio of raw counts from mouse developing ED16 teeth (GEO series GSE142199) to the maximum of raw counts from dental pulp (GEO series including GSE198359 and GSE193471), only ratios > 2 presented

## Sheet: Supplementary Data 5
Supplementary Data 5. Regulatory significance scores of most credible variants1
											Haploreg			Regulome
Phenotype	Pos in cs2	Chr	BP (GRCh38)	rsID	Ref	Alt	P value	Beta	Freq alt	Location	N enh3	TFBS affected4	N TFBS4	Rank5	Prob score6
pulpitis	2	1	65926722	rs2310752	G	A	3.18E-09	-0.043	0.382	intron	0	HDAC2_6;Irf_3;Irf_9;Nanog_2;PRDM1_1;TATA_7;p300_5	7	5	0.00
pulpitis	5	1	65953404	rs7547416	G	A	6.51E-09	0.042	0.610	intron	6	Pax-4_3;SREBP_1;SREBP_3;Zic_2	4	2b	0.60
pulpitis	6	1	65951256	rs1937455	A	G	6.52E-09	-0.042	0.390	intron	2	AhR_1;AhR_2;Nanog_2;Nrf-2_3;Pou5f1_1;Pou5f1_1;Pou5f1_2;RBP-Jkappa_2;Sox_4	9	5	0.00
pulpitis	8	1	66003960	rs1937443	C	G	8.12E-09	0.041	0.610	intron	14	CEBPG	1	4	0.61
necrosis of pulp or apical periodontitis	4	2	141663837	rs355534	A	G	1.96E-08	0.062	0.054	intron	0	Foxa_2;Foxa_3;Foxc1_1;Foxf2;Hlx1;Mef2_2;PLZF;Sox_3	8	7	0.18
necrosis of pulp or apical periodontitis	5	2	141663931	rs355535	A	C	2.15E-08	0.062	0.055	intron	0	DMRT7;FAC1;Foxa_2;Foxo_2;Foxp1;HDAC2_6;Irf_3;Pax-4_4;Pax-4_5;RREB-1_2;Sox_13;Sox_2;Sox_6	13	6	0.50
necrosis of pulp or apical periodontitis	8	2	141624118	rs390332	T	C	2.36E-08	-0.063	0.947	intron	0	Dobox4;Foxl1_2;Irx;Nanog_1;TATA_9	5	5	0.13
necrosis of pulp or apical periodontitis	1	3	85351651	rs62253088	T	C	2.47E-08	-0.031	0.720	intron	5	GCM;Ik-1_1;RBP-Jkappa_1;RBP-Jkappa_2	4	1f	0.22
necrosis of pulp or apical periodontitis	2	3	85546839	rs560704998,rs75187107,rs398106121	C	CA	3.19E-08	-0.031	0.711	intron	0	Foxa_4;Foxd3	2	1f	0.22
necrosis of pulp or apical periodontitis	4	3	85365141	rs7627971	T	C	3.42E-08	-0.032	0.754	intron	0	Cdx2_1;HMG-IY_2;Hoxa10;Pou6f1_1;TATA_1	5	7	0.51
necrosis of pulp or apical periodontitis	5	3	85360163	rs9824178	G	A	4.01E-08	-0.032	0.754	intron	0	Dmbx1;Foxj2_2;Gsc;Lhx3_2;Nkx3_1;Nkx3_2;OTX;Obox6	8	7	0.51
necrosis of pulp or apical periodontitis	1	4	106046283	rs79409042	T	C	6.19E-09	0.074	0.040	3-UTR	0	Evi-1_2;Evi-1_4;Pou2f2_2;Pou2f2_6	4	4	0.61
necrosis of pulp or apical periodontitis	5	4	106245242	rs148138019	A	G	8.04E-08	0.065	0.044	intron	11	Foxa_2;Foxa_3;Foxc1_1;Foxf2;Foxj2_1;RBP-Jkappa_2;p300_3	7	4	0.61
necrosis of pulp or apical periodontitis	7	4	106029127	rs138789672	C	T	1.15E-07	0.061	0.050	intergenic	1	AP-1_1;E2F_1;Foxp3;HEY1_1;Jundm2	5	2b	0.64
necrosis of pulp or apical periodontitis	8	4	106452282	rs150226703	T	A	1.09E-07	0.057	0.058	intergenic	0	Cdx;Dbx1;Foxp1;Mef2_1;Mef2_2;Mef2_3;Mef2_5;Mef2_6;Ncx_2;TATA_1	10	7	0.18
pulpitis	1	6	32598372	rs9270664	G	A	5.38E-12	0.048	0.514	intron	1	AFP1;Barhl1;Barx1;Barx2;Cdx2_2;Dlx3;Dlx5;Duxl;Hlx1;Hmx_2;Hoxa10;Hoxb4;Hoxb6;Hoxb8;Hoxc9;Nkx2_10;Nkx6-1_1;Nkx6-1_2;Nkx6-1_3	19	7	0.66
necrosis of pulp or apical periodontitis, pulpal and apical diseases	1.5	6	32669693	rs9274719	T	C	1.14E-09	0.036	0.228	intergenic	11	GATA_3;Irf_3;Irf_10;Irf_6;Irf_9;Mrg_1;Nanog_2	7	1f	0.78
pulpitis, pulpal and apical diseases	2.2	6	32604403	rs9270910	G	C	5.93E-12	0.048	0.425	intron	25	STAT_2;TFIIA	2	1f	0.55
necrosis of pulp or apical periodontitis, pulpal and apical diseases	2.4	6	32669754	rs9274724	A	G	1.16E-09	0.036	0.228	intergenic	11	Ik-1_2	1	5	0.59
necrosis of pulp or apical periodontitis	3	6	32605785	rs602457	T	C	1.37E-09	0.043	0.147	intron	8	MAZ;PRDM1_1;PRDM1_1	3	1f	0.22
pulpitis, pulpal and apical diseases	3.1	6	32604425	rs9270911	C	T	5.93E-12	0.048	0.425	intron	27	Pou5f1_1;Pou5f1_1;Pou5f1_2	3	1f	0.55
necrosis of pulp or apical periodontitis	4	6	32605488	rs601148	G	T	1.58E-09	0.042	0.155	intron	6	CEBPA_2;CEBPB_5;CEBPD;Gfi1_1;Gfi1_2;PTF1-beta;Zbtb3	7	1f	0.50
pulpitis, pulpal and apical diseases	4.1	6	32636347	rs9272320	G	A	7.95E-12	0.048	0.424	intergenic	5	AIRE_1;Foxl1_2	2	1f	0.55
necrosis of pulp or apical periodontitis	6	6	32591414	rs114335056	A	G	9.35E-09	0.040	0.150	intergenic	1	Hltf	1	1f	0.22
pulpitis	6	6	32599519	rs9270697	G	C	9.11E-12	0.048	0.515	intergenic	0		0	1f	0.63
pulpitis, pulpal and apical diseases	1.3	6	82117693	rs9449423	T	C	1.03E-09	-0.043	0.522	intergenic	6		0	1f	0.22
pulpitis, pulpal and apical diseases	2.1	6	82119722	rs9443960	T	C	1.07E-09	-0.043	0.522	intergenic	1	NF-Y_2	1	1f	0.22
pulpitis, pulpal and apical diseases	2.3	6	82124515	rs9449425	A	C	2.02E-08	-0.026	0.521	intergenic	0	Cdx2_1;Cdx2_2;Cphx;Homez;Hoxa9;Hoxb8;Hoxb9;Maf_2;Maf_3	9	1f	0.63
pulpal and apical diseases	4	6	82122401	rs35213691	T	C	3.70E-08	-0.026	0.611	intergenic	0	HNF4_2;PLZF;PPAR_1;RXR::LXR	4	1f	0.22
necrosis of pulp or apical periodontitis	1	8	6328033	rs35858015	C	A	1.46E-08	0.074	0.038	intergenic	0	Nanog_4;ZEB1_3	2	4	0.70
pulpal and apical diseases	1	9	84028173	rs10046912	T	C	1.67E-08	-0.031	0.767	intergenic	0	AP-2_2;NRSF_5;Sin3Ak-20_5;Zbtb3	4	1f	0.35
pulpal and apical diseases	2	9	84043847	rs55714514	T	C	1.73E-08	-0.031	0.767	intergenic	1	CHD2_2;ELF1_1;Ehf;Elf3;Foxj1_2;Mef2_1;SMC3_4;p300_10	8	1f	0.11
pulpal and apical diseases	3	9	84043750	rs55692426	T	C	1.76E-08	-0.031	0.767	intergenic	1	EWSR1-FLI1;TCF12_5	2	1f	0.09
pulpal and apical diseases	4	9	84031657	rs10868083	G	T	1.87E-08	-0.030	0.767	intergenic	0	ERalpha-a_3;NRSF_1;RXRA_4;SETDB1_1;TR4_2;VDR_3	6	1f	0.55
pulpitis	1	9	99807317	rs1417738	A	G	3.04E-08	-0.041	0.336	intergenic	6	GATA_10;GATA_13;HDAC2_1;Mef2_3	4	1f	0.67
pulpitis	2	9	99826937	rs3832634	G	GT	2.90E-08	-0.041	0.336	intron	5	Evi-1_4;Mef2_1;Mef2_2;Mef2_3;Mef2_4;Pou2f2_2;TATA_1	7	1f	0.55
pulpitis	4	9	99799934	rs7026022	A	C	3.63E-08	-0.041	0.336	intergenic	0	HNF4_3;HNF4_2;Ik-2_3;Irx;SIX5_4;STAT_15	6	7	0.51
pulpitis	6	9	99818273	rs61472057	ATT	A	3.66E-08	-0.041	0.336	intergenic	13		0	6	0.22
pulpitis	2	14	26516141	rs8004594	A	C	6.10E-08	-0.047	0.207	intron	0	AP-1_1;BCL_2;Dbx1;Hlx1;Irf_2;Pou1f1_1;RXRA_3;Sox_14;Sox_19;Sox_3	10	6	0.56
pulpal and apical diseases	2	14	26539993	rs963778	A	C	3.45E-08	-0.031	0.207	intron	0	BAF155_2;Ets_1	2	1f	0.22
pulpitis	3	14	26594587	rs12588828	G	C	9.16E-08	0.047	0.795	intron	25	Bcl6b;STAT_11;STAT_13;STAT_2	4	1f	0.55
pulpal and apical diseases	4	14	26500877	rs178195	T	G	4.36E-08	0.031	0.794	intron	1	CEBPG;Cdx;Foxp3;Pbx-1_4;Pou1f1_2;Pou2f2_2;Pou2f2_8;Pou3f2_2	8	1f	0.23
pulpitis	1	17	59849550	rs1292071	T	C	4.62E-08	0.038	0.462	intergenic	39	BDP1_3;LUN-1	2	1b	0.49
pulpitis	2	17	59850929	rs1292069	T	C	4.74E-08	0.038	0.462	intergenic	9		0	1f	0.55
pulpitis	3	17	59852174	rs1295927	A	G	5.94E-08	0.038	0.462	intergenic	69	Znf143_1	1	1b	0.69
pulpitis	4	17	59798035	rs2665404	C	T	9.86E-08	-0.037	0.539	intron	8	Hand1_1;Pax-4_5;STAT_10	3	1f	0.55
pulpitis	5	18	25000482	rs34047186,rs397815745	TA	T	9.27E-09	0.043	0.666	intergenic	0	AP-1_4;AP-3;GR_1;HNF4_2;Mef2_1;Mef2_3	6	7	0.18
pulpitis	6	18	25074103	rs6508345	T	C	1.30E-08	0.041	0.627	intron	24	Ik-1_1;Pou2f2_5;SP2_2	3	4	0.61
pulpitis	7	18	24988602	rs9304474	T	A	1.02E-08	0.043	0.665	intergenic	51	NRSF_2;Ncx_1	2	4	0.61
pulpitis	8	18	24989359	rs9952518	T	C	1.07E-08	0.043	0.665	intergenic	9	TCF11::MafG	1	5	0.59
necrosis of pulp or apical periodontitis, pulpal and apical diseases	1.1	22	30186009	rs9614155	G	C	2.77E-21	-0.059	0.163	intergenic	21	AP-1_10;BCL_10;Egr-1_1;Egr-1_1;Egr-1_2;MAZR;MOVO-B;MZF1::1-4_1;RREB-1_2;SP1_1;SRF_2;STAT_11;TFII-I;ZBTB7A_2;ZNF219;Zfp281;Zfp740;Znf143_4	18	1f	0.17
all	2,1,2	22	30167354	rs9614152	G	A	2.81E-22	-0.093	0.164	intron	4	ERalpha-a_3	1	1f	0.55
all	3,2,3	22	30163255	rs139117847	CTT	C	2.83E-22	-0.093	0.164	intron	0	AP-1_7;Bach1;Gm397;Pou2f2_8;SRF_2;SRF_4	6	7	0.51
all	4,3,4	22	30171969	rs9614153	G	A	2.86E-22	-0.093	0.164	intron	1	AP-2_1;BHLHE40_2;CACD_1;ERalpha-a_4;Zfx	5	1d	0.31
pulpitis	4	22	30027755	rs9983	G	A	3.21E-22	-0.093	0.164	3-UTR	16	Gfi1b;HNF6;VDR_4;Zfp691	4	1f	0.22
all	8,6,8	22	30136684	rs9614147	C	T	3.45E-22	-0.093	0.163	intron	0	Znf143_1	1	1f	0.55
necrosis of pulp or apical periodontitis, pulpal and apical diseases	6.6	22	30153043	rs73164739	T	C	5.71E-21	-0.059	0.163	intron	3	CEBPB_4;EWSR1-FLI1;HDAC2_6;Irf_2;Irf_7;NF-AT1;PU.1_3;RBP-Jkappa_1;RBP-Jkappa_2;RXRA_6	10	6	0.29
pulpal and apical diseases	9	22	29896822	rs140357883	A	AT	8.42E-21	-0.059	0.163	intron	1	Cdx;Dbx1;HDAC2_6;HNF1_1;Zfp105;p300_5	6	6	0.00
pulpitis	9	22	30018351	rs9608836	C	T	3.79E-22	-0.093	0.164	intron	6	ERalpha-a_1;NR4A_1;Roaz_2;SMC3_2;Zic_4	5	7	0.51
1variants were selected from 10 most credible variants based on suggested regulatory significance, either n of enhancer hits, n of affected TFBS or Regulome rank
2position in the credible set (if 'all', in order 'pulpal and apical diseases', 'pulpitis', 'necrosis or apical periodontitis')
3Number of tissues with enhancer (enh) activity at the variant location (Roadmap Epigenomics data as presented by Haploreg v4.2 server )
4Affected transcription factor binding sites (TFBS) from Encode data as presented by Haploreg v4.2. server
5Epigenomic code as explained in Regulome website www.regulomedb.org/regulome-help, lower value indicates higher regulatory potential
6Epigenomic score from Regulome with values from 0 to 1, higher value indicating higher probability for regulatory significance

## Sheet: Supplementary Data 6
Supplementary Data 6. List of FinnGen Consortium members, their affiliations, and contributions to the FinnGen project.
FinnGen
Full Name	Affiliation	E-mail	Role 1	Role 2
Aarno Palotie	Institute for Molecular Medicine Finland (FIMM), HiLIFE, University of Helsinki, Helsinki, Finland; Broad Institute of MIT and Harvard; Massachusetts General Hospital, Boston, MA, United States	aarno.palotie@helsinki.fi	Steering Committee	Steering Committee
Mark Daly	Institute for Molecular Medicine Finland (FIMM), HiLIFE, University of Helsinki, Helsinki, Finland; Broad Institute of MIT and Harvard; Massachusetts General Hospital, Boston, MA, United States	mark.daly@helsinki.fi	Steering Committee	Steering Committee
Bridget Riley-Gills	Abbvie, Chicago, IL, United States	bridget.rileygillis@abbvie.com	Steering Committee	Pharmaceutical companies
Howard Jacob	Abbvie, Chicago, IL, United States	howard.jacob@abbvie.com	Steering Committee	Pharmaceutical companies
Coralie Viollet	Astra Zeneca, Cambridge, United Kingdom	coralie.viollet@astrazeneca.com	Steering Committee	Pharmaceutical companies
Slavé Petrovski	Astra Zeneca, Cambridge, United Kingdom	slav.petrovski@astrazeneca.com	Steering Committee	Pharmaceutical companies
Alix Berton	Bayer AG, Leverkusen, Germany	alix.berton@bayer.com	Steering Committee	Pharmaceutical companies
Santha Ramakrishnan	Bayer AG, Leverkusen, Germany	santha.ramakrishnan@bayer.com	Steering Committee	Pharmaceutical companies
Ellen Tsai	Biogen, Cambridge, MA, United States	ellen.tsai@biogen.com	Steering Committee	Pharmaceutical companies
Zhihao Ding	Boehringer Ingelheim, Ingelheim am Rhein, Germany	zhihao.ding@boehringer-ingelheim.com	Steering Committee	Pharmaceutical companies
Emily Holzinger	Bristol Myers Squibb, New York, NY, United States	emily.holzinger@bms.com	Steering Committee	Pharmaceutical companies
Robert Plenge	Bristol Myers Squibb, New York, NY, United States	robert.plenge@bms.com	Steering Committee	Pharmaceutical companies
Joseph Maranville	Bristol Myers Squibb, New York, NY, United States	joseph.maranville@bms.com	Steering Committee	Pharmaceutical companies
Mark McCarthy	Genentech, San Francisco, CA, United States	mccarthy.mark@gene.com	Steering Committee	Pharmaceutical companies
Rion Pendergrass	Genentech, San Francisco, CA, United States	penders2@gene.com	Steering Committee	Pharmaceutical companies
Jonathan Davitte	GlaxoSmithKline, Collegeville, PA, United States	jonathan.m.davitte@gsk.com	Steering Committee	Pharmaceutical companies
Simonne Longerich	Merck, Kenilworth, NJ, United States	simonne.longerich@merck.com	Steering Committee	Pharmaceutical companies
Anders Mälarstig	Pfizer, New York, NY, United States	anders.malarstig@pfizer.com	Steering Committee	Pharmaceutical companies
Anna Vlahiotis	Pfizer, New York, NY, United States	anna.vlahiotis@pfizer.com	Steering Committee	Pharmaceutical companies
Katherine Klinger	Translational Sciences, Sanofi R&D, Framingham, MA, USA	katherine.klinger@sanofi.com	Steering Committee	Pharmaceutical companies
Clement Chatelain	Translational Sciences, Sanofi R&D, Framingham, MA, USA	clement.chatelain@sanofi.com	Steering Committee	Pharmaceutical companies
Jorg Blankenstein	Translational Sciences, Sanofi R&D, Framingham, MA, USA	jorg.blankenstein@sanofi.com	Steering Committee	Pharmaceutical companies
Karol Estrada	Maze Therapeutics, San Francisco, CA, United States	kestrada@mazetx.com	Steering Committee	Pharmaceutical companies
Robert Graham	Maze Therapeutics, San Francisco, CA, United States	rgraham@mazetx.com	Steering Committee	Pharmaceutical companies
Dawn Waterworth	Johnson & Johnson Innovative Medicine, Spring House, PA, United States	dwaterwo@its.jnj.com	Steering Committee	Pharmaceutical companies
Chris O´Donnell	Novartis Institutes for BioMedical Research, Cambridge, MA, United States	chris.odonnell@novartis.com	Steering Committee	Pharmaceutical companies
Nicole Renaud	Novartis Institutes for BioMedical Research, Cambridge, MA, United States	nicole.renaud@novartis.com	Steering Committee	Pharmaceutical companies
Tomi P. Mäkelä	HiLIFE, University of Helsinki, Finland	tomi.makela@helsinki.fi	Steering Committee	University of Helsinki & Biobanks
Jaakko Kaprio	Institute for Molecular Medicine Finland (FIMM), HiLIFE, University of Helsinki, Helsinki, Finland	jaakko.kaprio@helsinki.fi	Steering Committee	University of Helsinki & Biobanks
Minna Ruddock	Arctic biobank / University of Oulu, Oulu, Finland	minna.ruddock@oulu.fi	Steering Committee	University of Helsinki & Biobanks
Petri Virolainen	Auria Biobank / University of Turku / Wellbeing Services County of Southwest Finland, Turku, Finland	petri.virolainen@tyks.fi	Steering Committee	University of Helsinki & Biobanks
Antti Hakanen	Auria Biobank / University of Turku / Wellbeing Services County of Southwest Finland, Turku, Finland	antti.hakanen@tyks.fi	Steering Committee	University of Helsinki & Biobanks
Terhi Kilpi	THL Biobank / Finnish Institute for Health and Welfare (THL), Helsinki, Finland	terhi.kilpi@thl.fi	Steering Committee	University of Helsinki & Biobanks
Markus Perola	THL Biobank / Finnish Institute for Health and Welfare (THL), Helsinki, Finland	markus.perola@thl.fi	Steering Committee	University of Helsinki & Biobanks
Jukka Partanen	Finnish Red Cross Blood Service / Finnish Hematology Registry and Clinical Biobank, Helsinki, Finland	jukka.partanen@veripalvelu.fi	Steering Committee	University of Helsinki & Biobanks
Taneli Raivio	Helsinki Biobank / Helsinki University and Hospital District of Helsinki and Uusimaa, Helsinki	taneli.raivio@hus.fi	Steering Committee	University of Helsinki & Biobanks
Raisa Serpi	Northern Finland Biobank Borealis / University of Oulu / Wellbeing services county of North Ostrobothnia, Oulu, Finland	raisa.serpi@pohde.fi	Steering Committee	University of Helsinki & Biobanks
Teija Kekonen	Northern Finland Biobank Borealis / University of Oulu / Wellbeing services county of North Ostrobothnia, Oulu, Finland	teija.kekonen@pohde.fi	Steering Committee	University of Helsinki & Biobanks
Kati Kristiansson	Finnish Clinical Biobank Tampere / University of Tampere / Wellbeing Services County of Pirkanmaa, Tampere, Finland	kati.kristiansson@pirha.fi	Steering Committee	University of Helsinki & Biobanks
Veli-Matti Kosma	Biobank of Eastern Finland / University of Eastern Finland / Wellbeing services county of North Savo, Kuopio, Finland	veli-matti.kosma@uef.fi	Steering Committee	University of Helsinki & Biobanks
Jari Laukkanen	Central Finland Biobank / University of Jyväskylä / Wellbeing Services County of Central Finland, Jyväskylä, Finland	jari.laukkanen@hyvaks.fi	Steering Committee	University of Helsinki & Biobanks
Tom Southerington	Finnish Biobank Cooperative - FINBB	tom.southerington@finbb.fi	Steering Committee	University of Helsinki & Biobanks
Outi Tuovila	Business Finland, Helsinki, Finland	outi.tuovila@businessfinland.fi	Steering Committee	Other Experts/ Non-Voting Members
Jeffrey Waring	Abbvie, Chicago, IL, United States	jeff.waring@abbvie.com	Scientific Committee	Pharmaceutical companies
Bridget Riley-Gillis	Abbvie, Chicago, IL, United States	bridget.rileygillis@abbvie.com	Scientific Committee	Pharmaceutical companies
Fedik Rahimov	Abbvie, Chicago, IL, United States	fedik.rahimov@abbvie.com	Scientific Committee	Pharmaceutical companies
Ioanna Tachmazidou	Astra Zeneca, Cambridge, United Kingdom	ioanna.tachmazidou@astrazeneca.com	Scientific Committee	Pharmaceutical companies
Alix Berton	Bayer AG, Leverkusen, Germany	alix.berton@bayer.com	Scientific Committee	Pharmaceutical companies
Santha Ramakrishnan	Bayer AG, Leverkusen, Germany	santha.ramakrishnan@bayer.com	Scientific Committee	Pharmaceutical companies
Ellen Tsai	Biogen, Cambridge, MA, United States	ellen.tsai@biogen.com	Scientific Committee	Pharmaceutical companies
Zhihao Ding	Boehringer Ingelheim, Ingelheim am Rhein, Germany	zhihao.ding@boehringer-ingelheim.com	Scientific Committee	Pharmaceutical companies
Marc Jung	Boehringer Ingelheim, Ingelheim am Rhein, Germany	marc_oliver.jung@boehringer-ingelheim.com	Scientific Committee	Pharmaceutical companies
Hanati Tuoken	Boehringer Ingelheim, Ingelheim am Rhein, Germany	hanati.tuoken@boehringer-ingelheim.com	Scientific Committee	Pharmaceutical companies
Shameek Biswas	Bristol Myers Squibb, New York, NY, United States	Shameek.Biswas@bms.com	Scientific Committee	Pharmaceutical companies
Benjamin Sun	Bristol Myers Squibb, New York, NY, United States	Benjamin.Sun@bms.com	Scientific Committee	Pharmaceutical companies
Rion Pendergrass	Genentech, San Francisco, CA, United States	penders2@gene.com	Scientific Committee	Pharmaceutical companies
Jonathan Davitte	GlaxoSmithKline, Collegeville, PA, United States	jonathan.m.davitte@gsk.com	Scientific Committee	Pharmaceutical companies
Neha Raghavan	Merck, Kenilworth, NJ, United States	neha.raghavan@merck.com	Scientific Committee	Pharmaceutical companies
Adriana Huertas-Vazquez	Merck, Kenilworth, NJ, United States	adriana.huertas.vazquez@merck.com	Scientific Committee	Pharmaceutical companies
Jae-Hoon Sul	Merck, Kenilworth, NJ, United States	jae.hoon.sul@merck.com	Scientific Committee	Pharmaceutical companies
Anders Mälarstig	Pfizer, New York, NY, United States	anders.malarstig@pfizer.com	Scientific Committee	Pharmaceutical companies
Xinli Hu	Pfizer, New York, NY, United States	xinli.hu@pfizer.com	Scientific Committee	Pharmaceutical companies
Åsa Hedman	Pfizer, New York, NY, United States	asa.hedman@pfizer.com	Scientific Committee	Pharmaceutical companies
Katherine Klinger	Translational Sciences, Sanofi R&D, Framingham, MA, USA	katherine.klinger@sanofi.com	Scientific Committee	Pharmaceutical companies
Robert Graham	Maze Therapeutics, San Francisco, CA, United States	rgraham@mazetx.com	Scientific Committee	Pharmaceutical companies
Dawn Waterworth	Johnson & Johnson Innovative Medicine, Spring House, PA, United States	dwaterwo@its.jnj.com	Scientific Committee	Pharmaceutical companies
Nicole Renaud	Novartis Institutes for BioMedical Research, Cambridge, MA, United States	nicole.renaud@novartis.com	Scientific Committee	Pharmaceutical companies
Ma´en Obeidat	Novartis Institutes for BioMedical Research, Cambridge, MA, United States	maen.obeidat@novartis.com	Scientific Committee	Pharmaceutical companies
Jonathan Chung	Novartis Institutes for BioMedical Research, Cambridge, MA, United States	jonathan.chung@novartis.com	Scientific Committee	Pharmaceutical companies
Jonas Zierer	Novartis Institutes for BioMedical Research, Cambridge, MA, United States	jonas.zierer@novartis.com	Scientific Committee	Pharmaceutical companies
Mari Niemi	Novartis Institutes for BioMedical Research, Cambridge, MA, United States	mari.niemi@novartis.com	Scientific Committee	Pharmaceutical companies
Samuli Ripatti	Institute for Molecular Medicine Finland (FIMM), HiLIFE, University of Helsinki, Helsinki, Finland	samuli.ripatti@helsinki.fi	Scientific Committee	University of Helsinki & Biobanks
Johanna Schleutker	Auria Biobank / University of Turku / Wellbeing Services County of Southwest Finland, Turku, Finland	johanna.schleutker@utu.fi	Scientific Committee	University of Helsinki & Biobanks
Markus Perola	THL Biobank / Finnish Institute for Health and Welfare (THL), Helsinki, Finland	markus.perola@thl.fi	Scientific Committee	University of Helsinki & Biobanks
Mikko Arvas	Finnish Red Cross Blood Service / Finnish Hematology Registry and Clinical Biobank, Helsinki, Finland	mikko.arvas@veripalvelu.fi	Scientific Committee	University of Helsinki & Biobanks
Olli Carpén	Helsinki Biobank / Helsinki University and Hospital District of Helsinki and Uusimaa, Helsinki	olli.carpen@helsinki.fi	Scientific Committee	University of Helsinki & Biobanks
Reetta Hinttala	Northern Finland Biobank Borealis / University of Oulu / Wellbeing services county of North Ostrobothnia, Oulu, Finland	reetta.hinttala@oulu.fi	Scientific Committee	University of Helsinki & Biobanks
Johannes Kettunen	Northern Finland Biobank Borealis / University of Oulu / Wellbeing services county of North Ostrobothnia, Oulu, Finland	johannes.kettunen@oulu.fi	Scientific Committee	University of Helsinki & Biobanks
Arto Mannermaa	Biobank of Eastern Finland / University of Eastern Finland / Wellbeing services county of North Savo, Kuopio, Finland	arto.mannermaa@uef.fi	Scientific Committee	University of Helsinki & Biobanks
Katriina Aalto-Setälä	Faculty of Medicine and Health Technology, Tampere University, Tampere, Finland	katriina.aalto-setala@tuni.fi	Scientific Committee	University of Helsinki & Biobanks
Mika Kähönen	Finnish Clinical Biobank Tampere / University of Tampere / Wellbeing Services County of Pirkanmaa, Tampere, Finland	mika.kahonen@uta.fi	Scientific Committee	University of Helsinki & Biobanks
Jari Laukkanen	Central Finland Biobank / University of Jyväskylä / Wellbeing Services County of Central Finland, Jyväskylä, Finland	jari.laukkanen@hyvaks.fi	Scientific Committee	University of Helsinki & Biobanks
Johanna Mäkelä	FINBB - Finnish biobank cooperative	johanna.makela@finbb.fi	Scientific Committee	University of Helsinki & Biobanks
Lila Kallio	Auria Biobank / University of Turku / Wellbeing Services County of Southwest Finland, Turku, Finland	Lila.Kallio@tyks.fi	Biobank directors	Biobank directors
Tiina Wahlfors	THL Biobank / Finnish Institute for Health and Welfare (THL), Helsinki, Finland	tiina.wahlfors@thl.fi	Biobank directors	Biobank directors
Jukka Partanen	Finnish Red Cross Blood Service / Finnish Hematology Registry and Clinical Biobank, Helsinki, Finland	jukka.partanen@veripalvelu.fi	Biobank directors	Biobank directors
Eero Punkka	Helsinki Biobank / Helsinki University and Hospital District of Helsinki and Uusimaa, Helsinki	eero.punkka@hus.fi	Biobank directors	Biobank directors
Raisa Serpi	Northern Finland Biobank Borealis / University of Oulu / Wellbeing services county of North Ostrobothnia, Oulu, Finland	raisa.serpi@pohde.fi	Biobank directors	Biobank directors
Sanna Siltanen	Finnish Clinical Biobank Tampere / University of Tampere / Wellbeing Services County of Pirkanmaa, Tampere, Finland	sanna.siltanen@pirha.fi	Biobank directors	Biobank directors
Veli-Matti Kosma	Biobank of Eastern Finland / University of Eastern Finland / Wellbeing services county of North Savo, Kuopio, Finland	veli-matti.kosma@uef.fi	Biobank directors	Biobank directors
Tiina Jokela	Central Finland Biobank / University of Jyväskylä / Wellbeing Services County of Central Finland, Jyväskylä, Finland	tiina.a.jokela@jyu.fi	Biobank directors	Biobank directors
Anu Jalanko	Institute for Molecular Medicine Finland (FIMM), HiLIFE, University of Helsinki, Helsinki, Finland	anu.jalanko@helsinki.fi	FinnGen Teams	Administration
Auli Toivola	Institute for Molecular Medicine Finland (FIMM), HiLIFE, University of Helsinki, Helsinki, Finland	auli.toivola@helsinki.fi	FinnGen Teams	Administration
Denise Öller	Institute for Molecular Medicine Finland (FIMM), HiLIFE, University of Helsinki, Helsinki, Finland	denise.oller@helsinki.fi	FinnGen Teams	Administration
Helen Cooper	Institute for Molecular Medicine Finland (FIMM), HiLIFE, University of Helsinki, Helsinki, Finland	helen.cooper@helsinki.fi	FinnGen Teams	Administration
Mervi Aavikko	Institute for Molecular Medicine Finland (FIMM), HiLIFE, University of Helsinki, Helsinki, Finland	mervi.aavikko@helsinki.fi	FinnGen Teams	Administration
Risto Kajanne	Institute for Molecular Medicine Finland (FIMM), HiLIFE, University of Helsinki, Helsinki, Finland	risto.kajanne@helsinki.fi	FinnGen Teams	Administration
Rodos Rodosthenous	Institute for Molecular Medicine Finland (FIMM), HiLIFE, University of Helsinki, Helsinki, Finland	rodos.rodosthenous@helsinki.fi	FinnGen Teams	Administration
Sofia Kuitunen	University of Helsinki, Helsinki, Finland	sofia.kuitunen@helsinki.fi	FinnGen Teams	Administration
Tarja Laitinen	Institute for Molecular Medicine Finland (FIMM), HiLIFE, University of Helsinki, Helsinki, Finland	tarja.laitinen@helsinki.fi	FinnGen Teams	Administration
Arto Lehisto	Institute for Molecular Medicine Finland (FIMM), HiLIFE, University of Helsinki, Helsinki, Finland	arto.lehisto@helsinki.fi	FinnGen Teams	Analysis
Hafiz Sikandar	Institute for Molecular Medicine Finland (FIMM), HiLIFE, University of Helsinki, Helsinki, Finland	hafiz.sikandar@helsinki.fi	FinnGen Teams	Analysis
Juha Karjalainen	Institute for Molecular Medicine Finland (FIMM), HiLIFE, University of Helsinki, Helsinki, Finland	juha.karjalainen@helsinki.fi	FinnGen Teams	Analysis
Juha Mehtonen	Institute for Molecular Medicine Finland (FIMM), HiLIFE, University of Helsinki, Helsinki, Finland	juha.mehtonen@helsinki.fi	FinnGen Teams	Analysis
Masahiro Kanai	Broad Institute, Cambridge, MA, United States	mkanai@broadinstitute.org	FinnGen Teams	Analysis
Mitja Kurki	Institute for Molecular Medicine Finland (FIMM), HiLIFE, University of Helsinki, Helsinki, Finland; Broad Institute, Cambridge, MA, United States	mkurki@broadinstitute.org	FinnGen Teams	Analysis
Mutaamba Maasha	Broad Institute, Cambridge, MA, United States	mmaasha@broadinstitute.org	FinnGen Teams	Analysis
Pietro Della Briotta Parolo	Institute for Molecular Medicine Finland (FIMM), HiLIFE, University of Helsinki, Helsinki, Finland	pietro.dellabriottaparolo@helsinki.fi	FinnGen Teams	Analysis
Samuel Jones	Institute for Molecular Medicine Finland (FIMM), HiLIFE, University of Helsinki, Helsinki, Finland	samuel.jones@helsinki.fi	FinnGen Teams	Analysis
Sanni Ruotsalainen	Institute for Molecular Medicine Finland (FIMM), HiLIFE, University of Helsinki, Helsinki, Finland	sanni.ruotsalainen@helsinki.fi	FinnGen Teams	Analysis
Susanna Lemmelä	Institute for Molecular Medicine Finland (FIMM), HiLIFE, University of Helsinki, Helsinki, Finland	susanna.lemmela@helsinki.fi	FinnGen Teams	Analysis
Wei Zhou	Broad Institute, Cambridge, MA, United States	wzhou@broadinstitute.org	FinnGen Teams	Analysis
Aki Havulinna	Finnish Institute for Health and Welfare (THL), Helsinki, Finland	aki.havulinna@thl.fi	FinnGen Teams	Clinical Endpoint Development
L. Elisa Lahtela	Institute for Molecular Medicine Finland (FIMM), HiLIFE, University of Helsinki, Helsinki, Finland	laura.lahtela@helsinki.fi	FinnGen Teams	Clinical Endpoint Development
Mari Kaunisto	Institute for Molecular Medicine Finland (FIMM), HiLIFE, University of Helsinki, Helsinki, Finland	mari.kaunisto@helsinki.fi	FinnGen Teams	Communication
Awaisa Ghazal	Institute for Molecular Medicine Finland (FIMM), HiLIFE, University of Helsinki, Helsinki, Finland	awaisa.ghazal@helsinki.fi	FinnGen Teams	E-Science
Elina Kilpeläinen	Institute for Molecular Medicine Finland (FIMM), HiLIFE, University of Helsinki, Helsinki, Finland	elina.kilpelainen@helsinki.fi	FinnGen Teams	E-Science
Jaska Uimonen	Institute for Molecular Medicine Finland (FIMM), HiLIFE, University of Helsinki, Helsinki, Finland	jaska.uimonen@helsinki.fi	FinnGen Teams	E-Science
Oluwaseun Alexander Dada	Institute for Molecular Medicine Finland (FIMM), HiLIFE, University of Helsinki, Helsinki, Finland	alexander.dada@helsinki.fi	FinnGen Teams	E-Science
Rigbe Weldatsadik	Institute for Molecular Medicine Finland (FIMM), HiLIFE, University of Helsinki, Helsinki, Finland	rigbe.weldatsadik@helsinki.fi	FinnGen Teams	E-Science
Sanni Ruotsalainen	Institute for Molecular Medicine Finland (FIMM), HiLIFE, University of Helsinki, Helsinki, Finland	sanni.ruotsalainen@helsinki.fi	FinnGen Teams	E-Science
Tianduanyi Wang	Institute for Molecular Medicine Finland (FIMM), HiLIFE, University of Helsinki, Helsinki, Finland	tianduanyi.wang@helsinki.fi	FinnGen Teams	E-Science
Timo P. Sipilä	Institute for Molecular Medicine Finland (FIMM), HiLIFE, University of Helsinki, Helsinki, Finland	timo.p.sipila@helsinki.fi	FinnGen Teams	E-Science
Kati Donner	Institute for Molecular Medicine Finland (FIMM), HiLIFE, University of Helsinki, Helsinki, Finland	kati.donner@helsinki.fi	FinnGen Teams	Genotyping
Anu Loukola	Helsinki Biobank / Helsinki University and Hospital District of Helsinki and Uusimaa, Helsinki	anu.loukola@hus.fi	FinnGen Teams	Sample Collection Coordination
Päivi Ingalsuo	THL Biobank / Finnish Institute for Health and Welfare (THL), Helsinki, Finland	paivi.ingalsuo@thl.fi	FinnGen Teams	Sample Logistics
Arto Pietilä	THL Biobank / Finnish Institute for Health and Welfare (THL), Helsinki, Finland	arto.pietila@thl.fi	FinnGen Teams	Registry Data Operations
Sami Koskelainen	THL Biobank / Finnish Institute for Health and Welfare (THL), Helsinki, Finland	sami.koskelainen@thl.fi	FinnGen Teams	Registry Data Operations
Susanna Lemmelä	Institute for Molecular Medicine Finland (FIMM), HiLIFE, University of Helsinki, Helsinki, Finland	susanna.lemmela@helsinki.fi	FinnGen Teams	Registry Data Operations
Teemu Paajanen	THL Biobank / Finnish Institute for Health and Welfare (THL), Helsinki, Finland	teemu.paajanen@thl.fi	FinnGen Teams	Registry Data Operations
Tero Hiekkalinna	THL Biobank / Finnish Institute for Health and Welfare (THL), Helsinki, Finland	tero.hiekkalinna@helsinki.fi	FinnGen Teams	Registry Data Operations
Priit Palta	Institute for Molecular Medicine Finland (FIMM), HiLIFE, University of Helsinki, Helsinki, Finland	priit.palta@helsinki.fi	FinnGen Teams	Sequencing Informatics
Dawit A. Yohannes	Institute for Molecular Medicine Finland (FIMM), HiLIFE, University of Helsinki, Helsinki, Finland	dawit.yohannes@helsinki.fi	FinnGen Teams	Phenotype team
Harri Siirtola	University of Tampere, Tampere, Finland	harri.siirtola@tuni.fi	FinnGen Teams	Phenotype team
Javier Gracia-Tabuenca	University of Tampere, Tampere, Finland	javier.graciatabuenca@tuni.fi	FinnGen Teams	Phenotype team
Marika Kaakinen	Institute for Molecular Medicine Finland (FIMM), HiLIFE, University of Helsinki, Helsinki, Finland	marika.kaakinen@helsinki.fi	FinnGen Teams	Phenotype team
Mary Pat Reeve	Institute for Molecular Medicine Finland (FIMM), HiLIFE, University of Helsinki, Helsinki, Finland	mary.reeve@helsinki.fi	FinnGen Teams	Phenotype team
Shanmukha Sampath Padmanabhuni	Institute for Molecular Medicine Finland (FIMM), HiLIFE, University of Helsinki, Helsinki, Finland	sam.padmanabhuni@helsinki.fi	FinnGen Teams	Phenotype team
Shuang Luo	Institute for Molecular Medicine Finland (FIMM), HiLIFE, University of Helsinki, Helsinki, Finland	shuang.luo@helsinki.fi	FinnGen Teams	Phenotype team
Vincent Llorens	Institute for Molecular Medicine Finland (FIMM), HiLIFE, University of Helsinki, Helsinki, Finland	vincent.llorens@helsinki.fi	FinnGen Teams	Phenotype team
Iina Laak	Institute for Molecular Medicine Finland (FIMM), HiLIFE, University of Helsinki, Helsinki, Finland	iina.laak@helsinki.fi	FinnGen Teams	Data protection officer
Jaakko Tyrmi	University of Oulu, Oulu, Finland / University of Tampere, Tampere, Finland	jaakko.tyrmi@oulu.fi	FinnGen Teams	FinnGen local support person
Janne Isojärvi	University of Turku, Turku, Finland	jaheis@utu.fi	FinnGen Teams	FinnGen local support person
Tero Sievänen	University of Eastern Finland, Kuopio, Finland	tero.sievanen@uef.fi	FinnGen Teams	FinnGen local support person
Timo Pohjonen	University of Jyväskylä, Jyväskylä, Finland	timo.pohjonen@hyvaks.fi	FinnGen Teams	FinnGen local support person
Vidal Fey	University of Tampere, Tampere, Finland	vidal.fey@tuni.fi	FinnGen Teams	FinnGen local support person
Johanna Mäkelä	Finnish Biobank Cooperative - FINBB	johanna.makela@finbb.fi	FinnGen Teams	FINBB - Finnish biobank cooperative
Pauli Wihuri	Finnish Biobank Cooperative - FINBB	pauli.wihuri@finbb.fi	FinnGen Teams	FINBB - Finnish biobank cooperative
Tom Southerington	Finnish Biobank Cooperative - FINBB	tom.southerington@finbb.fi	FinnGen Teams	FINBB - Finnish biobank cooperative
Meri Lähteenmäki	Finnish Biobank Cooperative - FINBB	meri.lahteenmaki@finbb.fi	FinnGen Teams	FINBB - Finnish biobank cooperative
Reetta Kälviäinen	Wellbeing services county of North Savo, Kuopio, Finland	reetta.kalviainen@kuh.fi	Clinical Groups (FinnGen phases 1&2)	Neurology Group
Valtteri Julkunen	Wellbeing services county of North Savo, Kuopio, Finland	valtteri.julkunen@kuh.fi	Clinical Groups (FinnGen phases 1&2)	Neurology Group
Hilkka Soininen	Wellbeing services county of North Savo, Kuopio, Finland	hilkka.soininen@uef.fi	Clinical Groups (FinnGen phases 1&2)	Neurology Group
Anne Remes	Wellbeing services county of North Ostrobothnia, Oulu, Finland	anne.remes@oulu.fi	Clinical Groups (FinnGen phases 1&2)	Neurology Group
Mikko Hiltunen	University of Eastern Finland, Kuopio, Finland	mikko.hiltunen@uef.fi	Clinical Groups (FinnGen phases 1&2)	Neurology Group
Jukka Peltola	Wellbeing Services County of Pirkanmaa, Tampere, Finland	jukka.peltola@pirha.fi	Clinical Groups (FinnGen phases 1&2)	Neurology Group
Minna Raivio	Hospital District of Helsinki and Uusimaa, Helsinki, Finland	minna.raivio@geri.fi	Clinical Groups (FinnGen phases 1&2)	Neurology Group
Pentti Tienari	Hospital District of Helsinki and Uusimaa, Helsinki, Finland	pentti.tienari@hus.fi	Clinical Groups (FinnGen phases 1&2)	Neurology Group
Juha Rinne	Wellbeing Services County of Southwest Finland, Turku, Finland	juha.rinne@tyks.fi	Clinical Groups (FinnGen phases 1&2)	Neurology Group
Roosa Kallionpää	Wellbeing Services County of Southwest Finland, Turku, Finland	roosa.kallionpaa@tyks.fi	Clinical Groups (FinnGen phases 1&2)	Neurology Group
Juulia Partanen	Institute for Molecular Medicine Finland, HiLIFE, University of Helsinki, Finland	juulia.partanen@helsinki.fi	Clinical Groups (FinnGen phases 1&2)	Neurology Group
Adam Ziemann	Abbvie, Chicago, IL, United States	adam.ziemann@abbvie.com	Clinical Groups (FinnGen phases 1&2)	Neurology Group
Nizar Smaoui	Abbvie, Chicago, IL, United States	nizar.smaoui@abbvie.com	Clinical Groups (FinnGen phases 1&2)	Neurology Group
Anne Lehtonen	Abbvie, Chicago, IL, United States	anne.lehtonen@abbvie.com	Clinical Groups (FinnGen phases 1&2)	Neurology Group
Susan Eaton	Biogen, Cambridge, MA, United States	susan.eaton@biogen.com	Clinical Groups (FinnGen phases 1&2)	Neurology Group
Shameek Biswas	Bristol Myers Squibb, New York, NY, United States	shameek.biswas@bms.com	Clinical Groups (FinnGen phases 1&2)	Neurology Group
Natalie Bowers	Genentech, San Francisco, CA, United States	bowersn1@gene.com	Clinical Groups (FinnGen phases 1&2)	Neurology Group
Edmond Teng	Genentech, San Francisco, CA, United States	teng.edmond@gene.com	Clinical Groups (FinnGen phases 1&2)	Neurology Group
Rion Pendergrass	Genentech, San Francisco, CA, United States	penders2@gene.com	Clinical Groups (FinnGen phases 1&2)	Neurology Group
Fanli Xu	GlaxoSmithKline, Brentford, United Kingdom	chun-fang.2.xu@gsk.com	Clinical Groups (FinnGen phases 1&2)	Neurology Group
Laura Addis	GlaxoSmithKline, Brentford, United Kingdom	laura.x.addis@gsk.com	Clinical Groups (FinnGen phases 1&2)	Neurology Group
John Eicher	GlaxoSmithKline, Brentford, United Kingdom	john.d.eicher@gsk.com	Clinical Groups (FinnGen phases 1&2)	Neurology Group
Qingqin S Li	Johnson & Johnson Innovative Medicine, Titusville, NJ 08560, United States	QLi2@its.jnj.com	Clinical Groups (FinnGen phases 1&2)	Neurology Group
Karen He	Johnson & Johnson Innovative Medicine, Spring House, PA, United States	khe2@its.jnj.com	Clinical Groups (FinnGen phases 1&2)	Neurology Group
Ekaterina Khramtsova	Johnson & Johnson Innovative Medicine, Spring House, PA, United States	ekhramts@its.jnj.com	Clinical Groups (FinnGen phases 1&2)	Neurology Group
Neha Raghavan	Merck, Kenilworth, NJ, United States	neha.raghavan@merck.com	Clinical Groups (FinnGen phases 1&2)	Neurology Group
Martti Färkkilä	Hospital District of Helsinki and Uusimaa, Helsinki, Finland	martti.farkkila@hus.fi	Clinical Groups (FinnGen phases 1&2)	Gastroenterology Group
Jukka Koskela	Hospital District of Helsinki and Uusimaa, Helsinki, Finland	jukka.koskela@helsinki.fi	Clinical Groups (FinnGen phases 1&2)	Gastroenterology Group
Sampsa Pikkarainen	Hospital District of Helsinki and Uusimaa, Helsinki, Finland	sampsa.pikkarainen@hus.fi	Clinical Groups (FinnGen phases 1&2)	Gastroenterology Group
Airi Jussila	Wellbeing Services County of Pirkanmaa, Tampere, Finland	airi.jussila@pirha.fi	Clinical Groups (FinnGen phases 1&2)	Gastroenterology Group
Katri Kaukinen	Wellbeing Services County of Pirkanmaa, Tampere, Finland	katri.kaukinen@tuni.fi	Clinical Groups (FinnGen phases 1&2)	Gastroenterology Group
Timo Blomster	Wellbeing services county of North Ostrobothnia, Oulu, Finland	timo.blomster@pohde.fi	Clinical Groups (FinnGen phases 1&2)	Gastroenterology Group
Mikko Kiviniemi	Wellbeing services county of North Savo, Kuopio, Finland	mikko.kiviniemi@kuh.fi	Clinical Groups (FinnGen phases 1&2)	Gastroenterology Group
Markku Voutilainen	Wellbeing Services County of Southwest Finland, Turku, Finland	markku.voutilainen@tyks.fi	Clinical Groups (FinnGen phases 1&2)	Gastroenterology Group
Mark Daly	Institute for Molecular Medicine Finland (FIMM), HiLIFE, University of Helsinki, Helsinki, Finland; Broad Institute of MIT and Harvard; Massachusetts General Hospital, Boston, MA, United States	mark.daly@helsinki.fi	Clinical Groups (FinnGen phases 1&2)	Gastroenterology Group
Jeffrey Waring	Abbvie, Chicago, IL, United States	jeff.waring@abbvie.com	Clinical Groups (FinnGen phases 1&2)	Gastroenterology Group
Nizar Smaoui	Abbvie, Chicago, IL, United States	nizar.smaoui@abbvie.com	Clinical Groups (FinnGen phases 1&2)	Gastroenterology Group
Fedik Rahimov	Abbvie, Chicago, IL, United States	fedik.rahimov@abbvie.com	Clinical Groups (FinnGen phases 1&2)	Gastroenterology Group
Anne Lehtonen	Abbvie, Chicago, IL, United States	anne.lehtonen@abbvie.com	Clinical Groups (FinnGen phases 1&2)	Gastroenterology Group
Tim Lu	Genentech, San Francisco, CA, United States	lut8@gene.com	Clinical Groups (FinnGen phases 1&2)	Gastroenterology Group
Natalie Bowers	Genentech, San Francisco, CA, United States	bowersn1@gene.com	Clinical Groups (FinnGen phases 1&2)	Gastroenterology Group
Rion Pendergrass	Genentech, San Francisco, CA, United States	penders2@gene.com	Clinical Groups (FinnGen phases 1&2)	Gastroenterology Group
Linda McCarthy	GlaxoSmithKline, Brentford, United Kingdom	linda.c.mccarthy@gsk.com	Clinical Groups (FinnGen phases 1&2)	Gastroenterology Group
Amy Hart	Johnson & Johnson Innovative Medicine, Spring House, PA, United States	ahart13@its.jnj.com	Clinical Groups (FinnGen phases 1&2)	Gastroenterology Group
Meijian Guan	Johnson & Johnson Innovative Medicine, Spring House, PA, United States	mguan4@its.jnj.com	Clinical Groups (FinnGen phases 1&2)	Gastroenterology Group
Jason Miller	Merck, Kenilworth, NJ, United States	jason.miller4@merck.com	Clinical Groups (FinnGen phases 1&2)	Gastroenterology Group
Kirsi Kalpala	Pfizer, New York, NY, United States	kirsi.kalpala@pfizer.com	Clinical Groups (FinnGen phases 1&2)	Gastroenterology Group
Melissa Miller	Pfizer, New York, NY, United States	melissa.r.miller@pfizer.com	Clinical Groups (FinnGen phases 1&2)	Gastroenterology Group
Xinli Hu	Pfizer, New York, NY, United States	xinli.hu@pfizer.com	Clinical Groups (FinnGen phases 1&2)	Gastroenterology Group
Kari Eklund	Hospital District of Helsinki and Uusimaa, Helsinki, Finland	kari.eklund@hus.fi	Clinical Groups (FinnGen phases 1&2)	Rheumatology Group
Antti Palomäki	Wellbeing Services County of Southwest Finland, Turku, Finland	ajpalo@utu.fi	Clinical Groups (FinnGen phases 1&2)	Rheumatology Group
Pia Isomäki	Wellbeing Services County of Pirkanmaa, Tampere, Finland	pia.isomaki@pirha.fi	Clinical Groups (FinnGen phases 1&2)	Rheumatology Group
Laura Pirilä	Wellbeing Services County of Southwest Finland, Turku, Finland	laura.pirila@fimnet.fi,laura.pirila@tyks.fi	Clinical Groups (FinnGen phases 1&2)	Rheumatology Group
Oili Kaipiainen-Seppänen	Wellbeing services county of North Savo, Kuopio, Finland	oili.kaipiainen-seppanen@kuh.fi	Clinical Groups (FinnGen phases 1&2)	Rheumatology Group
Johanna Huhtakangas	Wellbeing services county of North Ostrobothnia, Oulu, Finland	johanna.huhtakangas@kuh.fi	Clinical Groups (FinnGen phases 1&2)	Rheumatology Group
Nina Mars	Institute for Molecular Medicine Finland (FIMM), HiLIFE, University of Helsinki, Helsinki, Finland	nina.mars@helsinki.fi	Clinical Groups (FinnGen phases 1&2)	Rheumatology Group
Jeffrey Waring	Abbvie, Chicago, IL, United States	jeff.waring@abbvie.com	Clinical Groups (FinnGen phases 1&2)	Rheumatology Group
Fedik Rahimov	Abbvie, Chicago, IL, United States	fedik.rahimov@abbvie.com	Clinical Groups (FinnGen phases 1&2)	Rheumatology Group
Apinya Lertratanakul	Abbvie, Chicago, IL, United States	apinya.lertratanakul@abbvie.com	Clinical Groups (FinnGen phases 1&2)	Rheumatology Group
Nizar Smaoui	Abbvie, Chicago, IL, United States	nizar.smaoui@abbvie.com	Clinical Groups (FinnGen phases 1&2)	Rheumatology Group
Anne Lehtonen	Abbvie, Chicago, IL, United States	anne.lehtonen@abbvie.com	Clinical Groups (FinnGen phases 1&2)	Rheumatology Group
Coralie Viollet	AstraZeneca, Cambridge, United Kingdom	coralie.viollet@astrazeneca.com	Clinical Groups (FinnGen phases 1&2)	Rheumatology Group
Marla Hochfeld	Bristol Myers Squibb, New York, NY, United States	mhochfeld@celgene.com	Clinical Groups (FinnGen phases 1&2)	Rheumatology Group
Natalie Bowers	Genentech, San Francisco, CA, United States	bowersn1@gene.com	Clinical Groups (FinnGen phases 1&2)	Rheumatology Group
Rion Pendergrass	Genentech, San Francisco, CA, United States	penders2@gene.com	Clinical Groups (FinnGen phases 1&2)	Rheumatology Group
Jorge Esparza Gordillo	GlaxoSmithKline, Brentford, United Kingdom	jorge.x.esparza-gordillo@gsk.com	Clinical Groups (FinnGen phases 1&2)	Rheumatology Group
Dawn Waterworth	Johnson & Johnson Innovative Medicine, Spring House, PA, United States	dwaterwo@its.jnj.com	Clinical Groups (FinnGen phases 1&2)	Rheumatology Group
Fabiana Farias	Merck, Kenilworth, NJ, United States	fabiana.farias@merck.com	Clinical Groups (FinnGen phases 1&2)	Rheumatology Group
Kirsi Kalpala	Pfizer, New York, NY, United States	kirsi.kalpala@pfizer.com	Clinical Groups (FinnGen phases 1&2)	Rheumatology Group
Nan Bing	Pfizer, New York, NY, United States	nan.bing@pfizer.com	Clinical Groups (FinnGen phases 1&2)	Rheumatology Group
Xinli Hu	Pfizer, New York, NY, United States	xinli.hu@pfizer.com	Clinical Groups (FinnGen phases 1&2)	Rheumatology Group
Tarja Laitinen	Wellbeing Services County of Pirkanmaa, Tampere, Finland	tarja.laitinen@pirha.fi	Clinical Groups (FinnGen phases 1&2)	Pulmonology Group
Margit Pelkonen	Wellbeing services county of North Savo, Kuopio, Finland	margit.pelkonen@kuh.fi	Clinical Groups (FinnGen phases 1&2)	Pulmonology Group
Paula Kauppi	Hospital District of Helsinki and Uusimaa, Helsinki, Finland	paula.kauppi@hus.fi	Clinical Groups (FinnGen phases 1&2)	Pulmonology Group
Hannu Kankaanranta	University of Gothenburg, Gothenburg, Sweden/ Seinäjoki Central Hospital, Seinäjoki, Finland/ Tampere University, Tampere, Finland	hannu.kankaanranta@tuni.fi	Clinical Groups (FinnGen phases 1&2)	Pulmonology Group
Terttu Harju	Wellbeing services county of North Ostrobothnia, Oulu, Finland	terttu.harju@oulu.fi	Clinical Groups (FinnGen phases 1&2)	Pulmonology Group
Riitta Lahesmaa	Wellbeing Services County of Southwest Finland, Turku, Finland	rilahes@utu.fi	Clinical Groups (FinnGen phases 1&2)	Pulmonology Group
Nizar Smaoui	Abbvie, Chicago, IL, United States	nizar.smaoui@abbvie.com	Clinical Groups (FinnGen phases 1&2)	Pulmonology Group
Coralie Viollet	AstraZeneca, Cambridge, United Kingdom	coralie.viollet@astrazeneca.com	Clinical Groups (FinnGen phases 1&2)	Pulmonology Group
Susan Eaton	Biogen, Cambridge, MA, United States	susan.eaton@biogen.com	Clinical Groups (FinnGen phases 1&2)	Pulmonology Group
Hubert Chen	Genentech, San Francisco, CA, United States	chenh37@gene.com	Clinical Groups (FinnGen phases 1&2)	Pulmonology Group
Rion Pendergrass	Genentech, San Francisco, CA, United States	penders2@gene.com	Clinical Groups (FinnGen phases 1&2)	Pulmonology Group
Natalie Bowers	Genentech, San Francisco, CA, United States	bowersn1@gene.com	Clinical Groups (FinnGen phases 1&2)	Pulmonology Group
Joanna Betts	GlaxoSmithKline, Brentford, United Kingdom	joanna.c.betts@gsk.com	Clinical Groups (FinnGen phases 1&2)	Pulmonology Group
Kirsi Auro	GlaxoSmithKline, Espoo, Finland	kirsi.m.auro@gsk.com	Clinical Groups (FinnGen phases 1&2)	Pulmonology Group
Rajashree Mishra	GlaxoSmithKline, Brentford, United Kingdom	rajashree.x.mishra@gsk.com	Clinical Groups (FinnGen phases 1&2)	Pulmonology Group
Majd Mouded	Novartis, Basel, Switzerland	majd.mouded@novartis.com	Clinical Groups (FinnGen phases 1&2)	Pulmonology Group
Debby Ngo	Novartis, Basel, Switzerland	debby.ngo@novartis.com	Clinical Groups (FinnGen phases 1&2)	Pulmonology Group
Teemu Niiranen	University of Turku, Turku, Finland; Finnish Institute for Health and Welfare (THL), Helsinki, Finland	teemu.niiranen@thl.fi	Clinical Groups (FinnGen phases 1&2)	Cardiometabolic Diseases Group
Felix Vaura	Finnish Institute for Health and Welfare (THL), Helsinki, Finland	fechva@utu.fi	Clinical Groups (FinnGen phases 1&2)	Cardiometabolic Diseases Group
Veikko Salomaa	Finnish Institute for Health and Welfare (THL), Helsinki, Finland	veikko.salomaa@thl.fi	Clinical Groups (FinnGen phases 1&2)	Cardiometabolic Diseases Group
Kaj Metsärinne	Wellbeing Services County of Southwest Finland, Turku, Finland	kaj.metsarinne@tyks.fi	Clinical Groups (FinnGen phases 1&2)	Cardiometabolic Diseases Group
Jenni Aittokallio	Wellbeing Services County of Southwest Finland, Turku, Finland	jemato@utu.fi	Clinical Groups (FinnGen phases 1&2)	Cardiometabolic Diseases Group
Mika Kähönen	Finnish Clinical Biobank Tampere / University of Tampere / Wellbeing Services County of Pirkanmaa, Tampere, Finland	mika.kahonen@uta.fi	Clinical Groups (FinnGen phases 1&2)	Cardiometabolic Diseases Group
Jussi Hernesniemi	Wellbeing Services County of Pirkanmaa, Tampere, Finland	jussi.hernesniemi@tuni.fi	Clinical Groups (FinnGen phases 1&2)	Cardiometabolic Diseases Group
Daniel Gordin	Hospital District of Helsinki and Uusimaa, Helsinki, Finland	daniel.gordin@hus.fi	Clinical Groups (FinnGen phases 1&2)	Cardiometabolic Diseases Group
Juha Sinisalo	Hospital District of Helsinki and Uusimaa, Helsinki, Finland	juha.sinisalo@hus.fi	Clinical Groups (FinnGen phases 1&2)	Cardiometabolic Diseases Group
Marja-Riitta Taskinen	Hospital District of Helsinki and Uusimaa, Helsinki, Finland	marja-riitta.taskinen@helsinki.fi	Clinical Groups (FinnGen phases 1&2)	Cardiometabolic Diseases Group
Tiinamaija Tuomi	Institute for Molecular Medicine Finland (FIMM), HiLIFE, University of Helsinki, Helsinki, Finland; Hospital District of Helsinki and Uusimaa, Helsinki, Finland	tiinamaija.tuomi@hus.fi	Clinical Groups (FinnGen phases 1&2)	Cardiometabolic Diseases Group
Timo Hiltunen	Hospital District of Helsinki and Uusimaa, Helsinki, Finland	timo.hiltunen@hus.fi	Clinical Groups (FinnGen phases 1&2)	Cardiometabolic Diseases Group
Jari Laukkanen	Central Finland Biobank / University of Jyväskylä / Wellbeing Services County of Central Finland, Jyväskylä, Finland	jari.laukkanen@hyvaks.fi	Clinical Groups (FinnGen phases 1&2)	Cardiometabolic Diseases Group
Amanda Elliott	Institute for Molecular Medicine Finland (FIMM), HiLIFE, University of Helsinki, Helsinki, Finland; Broad Institute, Cambridge, MA, USA and Massachusetts General Hospital, Boston, MA, USA	aelliott@broadinstitute.org	Clinical Groups (FinnGen phases 1&2)	Cardiometabolic Diseases Group
Mary Pat Reeve	Institute for Molecular Medicine Finland (FIMM), HiLIFE, University of Helsinki, Helsinki, Finland	mary.reeve@helsinki.fi	Clinical Groups (FinnGen phases 1&2)	Cardiometabolic Diseases Group
Sanni Ruotsalainen	Institute for Molecular Medicine Finland (FIMM), HiLIFE, University of Helsinki, Helsinki, Finland	sanni.ruotsalainen@helsinki.fi	Clinical Groups (FinnGen phases 1&2)	Cardiometabolic Diseases Group
Dirk Paul	Astra Zeneca, Cambridge, United Kingdom	dirk.paul@astrazeneca.com	Clinical Groups (FinnGen phases 1&2)	Cardiometabolic Diseases Group
Natalie Bowers	Genentech, San Francisco, CA, United States	bowersn1@gene.com	Clinical Groups (FinnGen phases 1&2)	Cardiometabolic Diseases Group
Rion Pendergrass	Genentech, San Francisco, CA, United States	penders2@gene.com	Clinical Groups (FinnGen phases 1&2)	Cardiometabolic Diseases Group
Audrey Chu	GlaxoSmithKline, Brentford, United Kingdom	audrey.y.chu@gsk.com	Clinical Groups (FinnGen phases 1&2)	Cardiometabolic Diseases Group
Dermot Reilly	Johnson & Johnson Innovative Medicine, Boston, MA, United States	dreill11@its.jnj.com	Clinical Groups (FinnGen phases 1&2)	Cardiometabolic Diseases Group
Mike Mendelson	Novartis, Boston, MA, United States	mike.mendelson@novartis.com	Clinical Groups (FinnGen phases 1&2)	Cardiometabolic Diseases Group
Jaakko Parkkinen	Pfizer, New York, NY, United States	jaakko.parkkinen@pfizer.com	Clinical Groups (FinnGen phases 1&2)	Cardiometabolic Diseases Group
Melissa Miller	Pfizer, New York, NY, United States	melissa.r.miller@pfizer.com	Clinical Groups (FinnGen phases 1&2)	Cardiometabolic Diseases Group
Tuomo Meretoja	Helsinki University Hospital and University of Helsinki, Helsinki, Finland	tuomo.meretoja@hus.fi	Clinical Groups (FinnGen phases 1&2)	Oncology Group
Heikki Joensuu	Helsinki University Hospital and University of Helsinki, Helsinki, Finland	heikki.joensuu@hus.fi	Clinical Groups (FinnGen phases 1&2)	Oncology Group
Olli Carpén	Hospital District of Helsinki and Uusimaa, Helsinki, Finland	olli.carpen@helsinki.fi	Clinical Groups (FinnGen phases 1&2)	Oncology Group
Johanna Mattson	Hospital District of Helsinki and Uusimaa, Helsinki, Finland	johanna.mattson@hus.fi	Clinical Groups (FinnGen phases 1&2)	Oncology Group
Eveliina Salminen	Hospital District of Helsinki and Uusimaa, Helsinki, Finland	eveliina.e.salminen@hus.fi	Clinical Groups (FinnGen phases 1&2)	Oncology Group
Annika Auranen	Wellbeing Services County of Pirkanmaa, Tampere, Finland	anaura@utu.fi	Clinical Groups (FinnGen phases 1&2)	Oncology Group
Peeter Karihtala	Helsinki University Hospital and University of Helsinki, Helsinki, Finland	peeter.karihtala@hus.fi	Clinical Groups (FinnGen phases 1&2)	Oncology Group
Päivi Auvinen	Wellbeing services county of North Savo, Kuopio, Finland	paivi.auvinen@kuh.fi	Clinical Groups (FinnGen phases 1&2)	Oncology Group
Klaus Elenius	Wellbeing Services County of Southwest Finland, Turku, Finland	klaus.elenius@utu.fi	Clinical Groups (FinnGen phases 1&2)	Oncology Group
Johanna Schleutker	Wellbeing Services County of Southwest Finland, Turku, Finland	johanna.schleutker@utu.fi	Clinical Groups (FinnGen phases 1&2)	Oncology Group
Esa Pitkänen	Institute for Molecular Medicine Finland (FIMM), HiLIFE, University of Helsinki, Helsinki, Finland	esa.pitkanen@helsinki.fi	Clinical Groups (FinnGen phases 1&2)	Oncology Group
Nina Mars	Institute for Molecular Medicine Finland (FIMM), HiLIFE, University of Helsinki, Helsinki, Finland	nina.mars@helsinki.fi	Clinical Groups (FinnGen phases 1&2)	Oncology Group
Mark Daly	Institute for Molecular Medicine Finland (FIMM), HiLIFE, University of Helsinki, Helsinki, Finland; Broad Institute of MIT and Harvard; Massachusetts General Hospital, Boston, MA, United States	mark.daly@helsinki.fi	Clinical Groups (FinnGen phases 1&2)	Oncology Group
Relja Popovic	Abbvie, Chicago, IL, United States	relja.popovic@abbvie.com	Clinical Groups (FinnGen phases 1&2)	Oncology Group
Jeffrey Waring	Abbvie, Chicago, IL, United States	jeff.waring@abbvie.com	Clinical Groups (FinnGen phases 1&2)	Oncology Group
Bridget Riley-Gillis	Abbvie, Chicago, IL, United States	bridget.rileygillis@abbvie.com	Clinical Groups (FinnGen phases 1&2)	Oncology Group
Anne Lehtonen	Abbvie, Chicago, IL, United States	anne.lehtonen@abbvie.com	Clinical Groups (FinnGen phases 1&2)	Oncology Group
Margarete Fabre	AstraZeneca, Cambridge, United Kingdom	margarete.fabre@astrazeneca.com	Clinical Groups (FinnGen phases 1&2)	Oncology Group
Jennifer Schutzman	Genentech, San Francisco, CA, United States	schutzman.jennifer@gene.com	Clinical Groups (FinnGen phases 1&2)	Oncology Group
Natalie Bowers	Genentech, San Francisco, CA, United States	bowersn1@gene.com	Clinical Groups (FinnGen phases 1&2)	Oncology Group
Rion Pendergrass	Genentech, San Francisco, CA, United States	penders2@gene.com	Clinical Groups (FinnGen phases 1&2)	Oncology Group
Diptee Kulkarni	GlaxoSmithKline, Brentford, United Kingdom	diptee.a.kulkarni@gsk.com	Clinical Groups (FinnGen phases 1&2)	Oncology Group
Alessandro Porello	Johnson & Johnson Innovative Medicine, Spring House, PA, United States	APorrell@ITS.JNJ.com	Clinical Groups (FinnGen phases 1&2)	Oncology Group
Andrey Loboda	Merck, Kenilworth, NJ, United States	andrey_loboda@merck.com	Clinical Groups (FinnGen phases 1&2)	Oncology Group
Stefan McDonough	Pfizer, New York, NY, United States	stefan.McDonough@pfizer.com	Clinical Groups (FinnGen phases 1&2)	Oncology Group
Kai Kaarniranta	Wellbeing services county of North Savo, Kuopio, Finland; University of Lodz, Lodz, Poland	kai.kaarniranta@uef.fi	Clinical Groups (FinnGen phases 1&2)	Opthalmology Group
Joni A Turunen	Helsinki University Hospital and University of Helsinki, Helsinki, Finland; Folkhälsan Research Center, Helsinki, Finland	joni.turunen@helsinki.fi	Clinical Groups (FinnGen phases 1&2)	Opthalmology Group
Terhi Ollila	Hospital District of Helsinki and Uusimaa, Helsinki, Finland	terhi.ollila@hus.fi	Clinical Groups (FinnGen phases 1&2)	Opthalmology Group
Hannu Uusitalo	Wellbeing Services County of Pirkanmaa, Tampere, Finland	hannu.uusitalo@tuni.fi	Clinical Groups (FinnGen phases 1&2)	Opthalmology Group
Juha Karjalainen	Institute for Molecular Medicine Finland (FIMM), HiLIFE, University of Helsinki, Helsinki, Finland	juha.karjalainen@helsinki.fi	Clinical Groups (FinnGen phases 1&2)	Opthalmology Group
Esa Pitkänen	Institute for Molecular Medicine Finland (FIMM), HiLIFE, University of Helsinki, Helsinki, Finland	esa.pitkanen@helsinki.fi	Clinical Groups (FinnGen phases 1&2)	Opthalmology Group
Mengzhen Liu	Abbvie, Chicago, IL, United States	mengzhen.liu@abbvie.com	Clinical Groups (FinnGen phases 1&2)	Opthalmology Group
Erich Strauss	Genentech, San Francisco, CA, United States	strauss.erich@gene.com	Clinical Groups (FinnGen phases 1&2)	Opthalmology Group
Natalie Bowers	Genentech, San Francisco, CA, United States	bowersn1@gene.com	Clinical Groups (FinnGen phases 1&2)	Opthalmology Group
Hao Chen	Genentech, San Francisco, CA, United States	haoc@gene.com	Clinical Groups (FinnGen phases 1&2)	Opthalmology Group
Rion Pendergrass	Genentech, San Francisco, CA, United States	penders2@gene.com	Clinical Groups (FinnGen phases 1&2)	Opthalmology Group
Kaisa Tasanen	Wellbeing services county of North Ostrobothnia, Oulu, Finland	kaisa.tasanen-maatta@oulu.fi	Clinical Groups (FinnGen phases 1&2)	Dermatology Group
Laura Huilaja	Wellbeing services county of North Ostrobothnia, Oulu, Finland	laura.huilaja@oulu.fi	Clinical Groups (FinnGen phases 1&2)	Dermatology Group
Katariina Hannula-Jouppi	Hospital District of Helsinki and Uusimaa, Helsinki, Finland	katariina.hannula-jouppi@hus.fi	Clinical Groups (FinnGen phases 1&2)	Dermatology Group
Teea Salmi	Wellbeing Services County of Pirkanmaa, Tampere, Finland	teea.salmi@tuni.fi	Clinical Groups (FinnGen phases 1&2)	Dermatology Group
Sirkku Peltonen	Wellbeing Services County of Southwest Finland, Turku, Finland	sipelto@utu.fi	Clinical Groups (FinnGen phases 1&2)	Dermatology Group
Leena Koulu	Wellbeing Services County of Southwest Finland, Turku, Finland	leena.koulu@tyks.fi	Clinical Groups (FinnGen phases 1&2)	Dermatology Group
Nizar Smaoui	Abbvie, Chicago, IL, United States	nizar.smaoui@abbvie.com	Clinical Groups (FinnGen phases 1&2)	Dermatology Group
Fedik Rahimov	Abbvie, Chicago, IL, United States	fedik.rahimov@abbvie.com	Clinical Groups (FinnGen phases 1&2)	Dermatology Group
Anne Lehtonen	Abbvie, Chicago, IL, United States	anne.lehtonen@abbvie.com	Clinical Groups (FinnGen phases 1&2)	Dermatology Group
David Choy	Genentech, San Francisco, CA, United States	choy.david@gene.com	Clinical Groups (FinnGen phases 1&2)	Dermatology Group
Rion Pendergrass	Genentech, San Francisco, CA, United States	penders2@gene.com	Clinical Groups (FinnGen phases 1&2)	Dermatology Group
Dawn Waterworth	Johnson & Johnson Innovative Medicine, Spring House, PA, United States	dwaterwo@its.jnj.com	Clinical Groups (FinnGen phases 1&2)	Dermatology Group
Kirsi Kalpala	Pfizer, New York, NY, United States	kirsi.kalpala@pfizer.com	Clinical Groups (FinnGen phases 1&2)	Dermatology Group
Ying Wu	Pfizer, New York, NY, United States	ying.wu3@pfizer.com	Clinical Groups (FinnGen phases 1&2)	Dermatology Group
Pirkko Pussinen	Hospital District of Helsinki and Uusimaa, Helsinki, Finland	pirkko.pussinen@helsinki.fi	Clinical Groups (FinnGen phases 1&2)	Odontology Group
Aino Salminen	Hospital District of Helsinki and Uusimaa, Helsinki, Finland	aino.m.salminen@helsinki.fi	Clinical Groups (FinnGen phases 1&2)	Odontology Group
Tuula Salo	Hospital District of Helsinki and Uusimaa, Helsinki, Finland	tuula.salo@helsinki.fi	Clinical Groups (FinnGen phases 1&2)	Odontology Group
David Rice	Hospital District of Helsinki and Uusimaa, Helsinki, Finland	david.rice@helsinki.fi	Clinical Groups (FinnGen phases 1&2)	Odontology Group
Pekka Nieminen	Hospital District of Helsinki and Uusimaa, Helsinki, Finland	pekka.nieminen@helsinki.fi	Clinical Groups (FinnGen phases 1&2)	Odontology Group
Ulla Palotie	Hospital District of Helsinki and Uusimaa, Helsinki, Finland	ulla.palotie@helsinki.fi	Clinical Groups (FinnGen phases 1&2)	Odontology Group
Maria Siponen	Wellbeing services county of North Savo, Kuopio, Finland	maria.siponen@uef.fi	Clinical Groups (FinnGen phases 1&2)	Odontology Group
Liisa Suominen	Wellbeing services county of North Savo, Kuopio, Finland	liisa.suominen@uef.fi	Clinical Groups (FinnGen phases 1&2)	Odontology Group
Päivi Mäntylä	Wellbeing services county of North Savo, Kuopio, Finland	paivi.mantyla@uef.fi	Clinical Groups (FinnGen phases 1&2)	Odontology Group
Ulvi Gursoy	Wellbeing Services County of Southwest Finland, Turku, Finland	ulvi.gursoy@utu.fi	Clinical Groups (FinnGen phases 1&2)	Odontology Group
Vuokko Anttonen	Wellbeing services county of North Ostrobothnia, Oulu, Finland	vuokko.anttonen@oulu.fi	Clinical Groups (FinnGen phases 1&2)	Odontology Group
Kirsi Sipilä	Oulu University Hospital and University of Oulu, Oulu, Finland	kirsi.sipila@oulu.fi	Clinical Groups (FinnGen phases 1&2)	Odontology Group
Rion Pendergrass	Genentech, San Francisco, CA, United States	pendergrass.sarah@gene.com	Clinical Groups (FinnGen phases 1&2)	Odontology Group
Hannele Laivuori	Institute for Molecular Medicine Finland (FIMM), HiLIFE, University of Helsinki, Helsinki, Finland	hannele.laivuori@helsinki.fi	Clinical Groups (FinnGen phases 1&2)	Women’s Health and Reproduction Group
Venla Kurra	Wellbeing Services County of Pirkanmaa, Tampere, Finland	venla.kurra@tuni.fi	Clinical Groups (FinnGen phases 1&2)	Women’s Health and Reproduction Group
Laura Kotaniemi-Talonen	Wellbeing Services County of Pirkanmaa, Tampere, Finland	laura.kotaniemi-talonen@tuni.fi	Clinical Groups (FinnGen phases 1&2)	Women’s Health and Reproduction Group
Oskari Heikinheimo	Hospital District of Helsinki and Uusimaa, Helsinki, Finland	oskari.heikinheimo@helsinki.fi	Clinical Groups (FinnGen phases 1&2)	Women’s Health and Reproduction Group
Ilkka Kalliala	Hospital District of Helsinki and Uusimaa, Helsinki, Finland	ilkka.kalliala@hus.fi	Clinical Groups (FinnGen phases 1&2)	Women’s Health and Reproduction Group
Lauri Aaltonen	Hospital District of Helsinki and Uusimaa, Helsinki, Finland	lauri.aaltonen@helsinki.fi	Clinical Groups (FinnGen phases 1&2)	Women’s Health and Reproduction Group
Varpu Jokimaa	Wellbeing Services County of Southwest Finland, Turku, Finland	varpu.jokimaa@utu.fi	Clinical Groups (FinnGen phases 1&2)	Women’s Health and Reproduction Group
Johannes Kettunen	Northern Finland Biobank Borealis / University of Oulu / Wellbeing services county of North Ostrobothnia, Oulu, Finland	Johannes.Kettunen@oulu.fi	Clinical Groups (FinnGen phases 1&2)	Women’s Health and Reproduction Group
Marja Vääräsmäki	Wellbeing services county of North Ostrobothnia, Oulu, Finland	marja.vaarasmaki@oulu.fi	Clinical Groups (FinnGen phases 1&2)	Women’s Health and Reproduction Group
Outi Uimari	Wellbeing services county of North Ostrobothnia, Oulu, Finland	outi.uimari@oulu.fi	Clinical Groups (FinnGen phases 1&2)	Women’s Health and Reproduction Group
Laure Morin-Papunen	Wellbeing services county of North Ostrobothnia, Oulu, Finland	lmp@cc.oulu.fi	Clinical Groups (FinnGen phases 1&2)	Women’s Health and Reproduction Group
Maarit Niinimäki	Wellbeing services county of North Ostrobothnia, Oulu, Finland	maarit.niinimaki@oulu.fi	Clinical Groups (FinnGen phases 1&2)	Women’s Health and Reproduction Group
Terhi Piltonen	Wellbeing services county of North Ostrobothnia, Oulu, Finland	terhi.piltonen@oulu.fi	Clinical Groups (FinnGen phases 1&2)	Women’s Health and Reproduction Group
Katja Kivinen	Institute for Molecular Medicine Finland (FIMM), HiLIFE, University of Helsinki, Helsinki, Finland	katja.kivinen@helsinki.fi	Clinical Groups (FinnGen phases 1&2)	Women’s Health and Reproduction Group
Elisabeth Widen	Institute for Molecular Medicine Finland (FIMM), HiLIFE, University of Helsinki, Helsinki, Finland	elisabeth.widen@helsinki.fi	Clinical Groups (FinnGen phases 1&2)	Women’s Health and Reproduction Group
Taru Tukiainen	Institute for Molecular Medicine Finland (FIMM), HiLIFE, University of Helsinki, Helsinki, Finland	taru.tukiainen@helsinki.fi	Clinical Groups (FinnGen phases 1&2)	Women’s Health and Reproduction Group
Mary Pat Reeve	Institute for Molecular Medicine Finland (FIMM), HiLIFE, University of Helsinki, Helsinki, Finland	mary.reeve@helsinki.fi	Clinical Groups (FinnGen phases 1&2)	Women’s Health and Reproduction Group
Mark Daly	Institute for Molecular Medicine Finland (FIMM), HiLIFE, University of Helsinki, Helsinki, Finland; Broad Institute of MIT and Harvard; Massachusetts General Hospital, Boston, MA, United States	mark.daly@helsinki.fi	Clinical Groups (FinnGen phases 1&2)	Women’s Health and Reproduction Group
Niko Välimäki	University of Helsinki, Helsinki, Finland	niko.valimaki@helsinki.fi	Clinical Groups (FinnGen phases 1&2)	Women’s Health and Reproduction Group
Eija Laakkonen	University of Jyväskylä, Jyväskylä, Finland	eija.k.laakkonen@jyu.fi	Clinical Groups (FinnGen phases 1&2)	Women’s Health and Reproduction Group
Jaakko Tyrmi	University of Oulu, Oulu, Finland / University of Tampere, Tampere, Finland	jaakko.tyrmi@oulu.fi	Clinical Groups (FinnGen phases 1&2)	Women’s Health and Reproduction Group
Heidi Silven	University of Oulu, Oulu, Finland	heidi.silven@student.oulu.fi	Clinical Groups (FinnGen phases 1&2)	Women’s Health and Reproduction Group
Eeva Sliz	University of Oulu, Oulu, Finland	eeva.sliz@oulu.fi	Clinical Groups (FinnGen phases 1&2)	Women’s Health and Reproduction Group
Riikka Arffman	University of Oulu, Oulu, Finland	riikka.arffman@oulu.fi	Clinical Groups (FinnGen phases 1&2)	Women’s Health and Reproduction Group
Susanna Savukoski	University of Oulu, Oulu, Finland	susanna.savukoski@oulu.fi	Clinical Groups (FinnGen phases 1&2)	Women’s Health and Reproduction Group
Triin Laisk	Estonian biobank, Tartu, Estonia	triin.laisk@ut.ee	Clinical Groups (FinnGen phases 1&2)	Women’s Health and Reproduction Group
Natalia Pujol	Estonian biobank, Tartu, Estonia	natalia.pujolgualdo@oulu.fi	Clinical Groups (FinnGen phases 1&2)	Women’s Health and Reproduction Group
Mengzhen Liu	AbbVie, Chicago, IL, United States	mengzhen.liu@abbvie.com	Clinical Groups (FinnGen phases 1&2)	Women’s Health and Reproduction Group
Bridget Riley-Gillis	AbbVie, Chicago, IL, United States	bridget.rileygillis@abbvie.com	Clinical Groups (FinnGen phases 1&2)	Women’s Health and Reproduction Group
Rion Pendergrass	Genentech, San Francisco, CA, United States	penders2@gene.com	Clinical Groups (FinnGen phases 1&2)	Women’s Health and Reproduction Group
Janet Kumar	GlaxoSmithKline, Collegeville, PA, United States	janet.x.kumar@gsk.com	Clinical Groups (FinnGen phases 1&2)	Women’s Health and Reproduction Group
Iiris Hovatta	University of Helsinki, Finland	iiris.hovatta@helsinki.fi	Clinical Groups (FinnGen phases 1&2)	Depression group
Erkki Isometsä	Hospital District of Helsinki and Uusimaa, Helsinki, Finland	erkki.isometsa@hus.fi	Clinical Groups (FinnGen phases 1&2)	Depression group
Hanna Ollila	Institute for Molecular Medicine Finland (FIMM), HiLIFE, University of Helsinki, Helsinki, Finland	hanna.m.ollila@helsinki.fi	Clinical Groups (FinnGen phases 1&2)	Depression group
Jaana Suvisaari	Finnish Institute for Health and Welfare (THL), Helsinki, Finland	jaana.suvisaari@thl.fi	Clinical Groups (FinnGen phases 1&2)	Depression group
Antti Mäkitie	University of Helsinki and Helsinki University Hospital, Helsinki, Finland	antti.makitie@helsinki.fi	Clinical Groups (FinnGen phases 1&2)	ENT (ear, nose and throath) Group
Argyro Bizaki-Vallaskangas	Wellbeing Services County of Pirkanmaa, Tampere, Finland	argyro.bizaki-vallaskangas@tuni.fi	Clinical Groups (FinnGen phases 1&2)	ENT (ear, nose and throath) Group
Sanna Toppila-Salmi	University of Eastern Finland and Kuopio University Hospital, Kuopio, Finland; Helsinki University Hospital and University of Helsinki, Finland	sanna.salmi@helsinki.fi	Clinical Groups (FinnGen phases 1&2)	ENT (ear, nose and throath) Group
Tytti Willberg	Wellbeing Services County of Southwest Finland, Turku, Finland	tytti.willberg@tyks.fi	Clinical Groups (FinnGen phases 1&2)	ENT (ear, nose and throath) Group
Elmo Saarentaus	Institute for Molecular Medicine Finland (FIMM), HiLIFE, University of Helsinki, Helsinki, Finland	elmo.saarentaus@helsinki.fi	Clinical Groups (FinnGen phases 1&2)	ENT (ear, nose and throath) Group
Antti Aarnisalo	Hospital District of Helsinki and Uusimaa, Helsinki, Finland	antti.aarnisalo@hus.fi	Clinical Groups (FinnGen phases 1&2)	ENT (ear, nose and throath) Group
Eveliina Salminen	Hospital District of Helsinki and Uusimaa, Helsinki, Finland	eveliina.e.salminen@hus.fi	Clinical Groups (FinnGen phases 1&2)	ENT (ear, nose and throath) Group
Elisa Rahikkala	Northern Ostrobothnia Hospital District, Oulu, Finland	elisa.rahikkala@oulu.fi	Clinical Groups (FinnGen phases 1&2)	ENT (ear, nose and throath) Group
Johannes Kettunen	Northern Finland Biobank Borealis / University of Oulu / Wellbeing services county of North Ostrobothnia, Oulu, Finland	johannes.kettunen@oulu.fi	Clinical Groups (FinnGen phases 1&2)	ENT (ear, nose and throath) Group
Kristiina Aittomäki	Helsinki University Central Hospital, Helsinki, Finland	kristiina.aittomaki@helsinki.fi	Clinical Groups (FinnGen phases 1&2)	POI (premature ovarian failure) Group
Fredrik Åberg	Helsinki University Hospital and University of Helsinki, Helsinki, Finland	fredrik.aberg@helsinki.fi	Clinical Groups (FinnGen phases 1&2)	LiverScore Group
Joel Rämö	Institute for Molecular Medicine Finland (FIMM), HiLIFE, University of Helsinki, Helsinki, Finland; Broad Institute, Cambridge, MA, United States	joel.ramo@helsinki.fi	Clinical Task Forces (FinnGen phase 3)	Eye diseases Task Force
Mark Daly	Institute for Molecular Medicine Finland (FIMM), HiLIFE, University of Helsinki, Helsinki, Finland; Broad Institute of MIT and Harvard; Massachusetts General Hospital, Boston, MA, United States	mjdaly@broadinstitute.org	Clinical Task Forces (FinnGen phase 3)	Eye diseases Task Force
Mary Pat Reeve	Institute for Molecular Medicine Finland (FIMM), HiLIFE, University of Helsinki, Helsinki, Finland; Broad Institute, Cambridge, MA, United States	mary.reeve@helsinki.fi	Clinical Task Forces (FinnGen phase 3)	Eye diseases Task Force
Muhammad Adnan Khan	Institute for Molecular Medicine Finland (FIMM), HiLIFE, University of Helsinki, Helsinki, Finland	adnan.khan@helsinki.fi	Clinical Task Forces (FinnGen phase 3)	Eye diseases Task Force
Johanna Mäkelä	Finnish Biobank Cooperative - FINBB	johanna.makela@finbb.fi	Clinical Task Forces (FinnGen phase 3)	Eye diseases Task Force
Ilkka Immonen	Hospital District of Helsinki and Uusimaa, Helsinki, Finland	ilkka.immonen@hus.fi	Clinical Task Forces (FinnGen phase 3)	Eye diseases Task Force
Kai Kaarniranta	Wellbeing services county of North Savo, Kuopio, Finland; University of Lodz, Lodz, Poland	kai.kaarniranta@uef.fi	Clinical Task Forces (FinnGen phase 3)	Eye diseases Task Force
Joni A Turunen	Helsinki University Hospital and University of Helsinki, Helsinki, Finland; Folkhälsan Research Center, Helsinki, Finland	Joni.Turunen@hus.fi	Clinical Task Forces (FinnGen phase 3)	Eye diseases Task Force
Anneke Den Hollander	AbbVie, Chicago, IL, United States	anneke.denhollander@abbvie.com	Clinical Task Forces (FinnGen phase 3)	Eye diseases Task Force
Bridget Riley-Gillis	AbbVie, Chicago, IL, United States	bridget.rileygillis@abbvie.com	Clinical Task Forces (FinnGen phase 3)	Eye diseases Task Force
Mengzhen Liu	AbbVie, Chicago, IL, United States	mengzhen.liu@abbvie.com	Clinical Task Forces (FinnGen phase 3)	Eye diseases Task Force
Nizar Smaoui	AbbVie, Chicago, IL, United States	nizar.smaoui@abbvie.com	Clinical Task Forces (FinnGen phase 3)	Eye diseases Task Force
Fabio Baschiera	Bayer AG, Leverkusen, Germany	fabio.baschiera@bayer.com	Clinical Task Forces (FinnGen phase 3)	Eye diseases Task Force
Hans van Leeuwen	Bayer AG, Leverkusen, Germany	hans.vanleeuwen@bayer.com	Clinical Task Forces (FinnGen phase 3)	Eye diseases Task Force
Elke Markert	Boehringer Ingelheim, Ingelheim am Rhein, Germany	elke.markert@boehringer-ingelheim.com	Clinical Task Forces (FinnGen phase 3)	Eye diseases Task Force
Brian Yaspan	Genentech, San Francisco, CA, United States	yaspan.brian@gene.com	Clinical Task Forces (FinnGen phase 3)	Eye diseases Task Force
Charli Harlow	GlaxoSmithKline, Collegeville, PA, United States	charli.e.harlow@gsk.com	Clinical Task Forces (FinnGen phase 3)	Eye diseases Task Force
Lea Sarow-Blat	GlaxoSmithKline, Collegeville, PA, United States	lea.2.sarov-blat@gsk.com	Clinical Task Forces (FinnGen phase 3)	Eye diseases Task Force
Dermont Reilly	Johnson & Johnson Innovative Medicine, Spring House, PA, United States	DReill11@its.jnj.com	Clinical Task Forces (FinnGen phase 3)	Eye diseases Task Force
P. Dunnmon	Johnson & Johnson Innovative Medicine, Spring House, PA, United States	PDunnmon@ITS.JNJ.com	Clinical Task Forces (FinnGen phase 3)	Eye diseases Task Force
Sara Gale	Johnson & Johnson Innovative Medicine, Spring House, PA, United States	sgale1@its.jnj.com	Clinical Task Forces (FinnGen phase 3)	Eye diseases Task Force
Fabiana Farias	Merck, Kenilworth, NJ, United States	fabiana.farias@merck.com	Clinical Task Forces (FinnGen phase 3)	Eye diseases Task Force
Jorge Del-aguila	Merck, Kenilworth, NJ, United States	jorge.del-aguila@merck.com	Clinical Task Forces (FinnGen phase 3)	Eye diseases Task Force
Catherine O’Riordan	Translational Sciences, Sanofi R&D, Framingham, MA, USA	Catherine.O'Riordan@sanofi.com	Clinical Task Forces (FinnGen phase 3)	Eye diseases Task Force
Samuel Lessard	Translational Sciences, Sanofi R&D, Framingham, MA, USA	samuel.lessard@sanofi.com	Clinical Task Forces (FinnGen phase 3)	Eye diseases Task Force
Suzanne Jacobs	Translational Sciences, Sanofi R&D, Framingham, MA, USA	Suzanne.Jacobs@sanofi.com	Clinical Task Forces (FinnGen phase 3)	Eye diseases Task Force
Satu Koskela	Finnish Red Cross Blood Service / Finnish Hematology Registry and Clinical Biobank, Helsinki, Finland	satu.koskela@veripalvelu.fi	Clinical Task Forces (FinnGen phase 3)	Immune mediated diseases Task Force
Anne Kerola	Institute for Molecular Medicine Finland (FIMM), HiLIFE, University of Helsinki, Helsinki, Finland	anne.kerola@helsinki.fi	Clinical Task Forces (FinnGen phase 3)	Immune mediated diseases Task Force
Elisa Lahtela	Institute for Molecular Medicine Finland (FIMM), HiLIFE, University of Helsinki, Helsinki, Finland	laura.lahtela@helsinki.fi	Clinical Task Forces (FinnGen phase 3)	Immune mediated diseases Task Force
Helen Cooper	Institute for Molecular Medicine Finland (FIMM), HiLIFE, University of Helsinki, Helsinki, Finland	helen.cooper@helsinki.fi	Clinical Task Forces (FinnGen phase 3)	Immune mediated diseases Task Force
Johanna Paltta	Institute for Molecular Medicine Finland (FIMM), HiLIFE, University of Helsinki, Helsinki, Finland; University of Turku, Turku, Finland	johanna.paltta@varha.fi	Clinical Task Forces (FinnGen phase 3)	Immune mediated diseases Task Force
Jukka Koskela	Institute for Molecular Medicine Finland (FIMM), HiLIFE, University of Helsinki, Helsinki, Finland	jukka.koskela@helsinki.fi	Clinical Task Forces (FinnGen phase 3)	Immune mediated diseases Task Force
Mark Daly	Institute for Molecular Medicine Finland (FIMM), HiLIFE, University of Helsinki, Helsinki, Finland; Broad Institute of MIT and Harvard; Massachusetts General Hospital, Boston, MA, United States	mjdaly@broadinstitute.com	Clinical Task Forces (FinnGen phase 3)	Immune mediated diseases Task Force
Mary Pat Reeve	Institute for Molecular Medicine Finland (FIMM), HiLIFE, University of Helsinki, Helsinki, Finland; Broad Institute, Cambridge, MA, United States	mary.reeve@helsinki.fi	Clinical Task Forces (FinnGen phase 3)	Immune mediated diseases Task Force
Vincent Llorens	Institute for Molecular Medicine Finland (FIMM), HiLIFE, University of Helsinki, Helsinki, Finland	vincent.llorens@helsinki.fi	Clinical Task Forces (FinnGen phase 3)	Immune mediated diseases Task Force
Martti Färkkilä	Hospital District of Helsinki and Uusimaa, Helsinki, Finland	martti.farkkila@hus.fi	Clinical Task Forces (FinnGen phase 3)	Immune mediated diseases Task Force
Johannes Kettunen	Northern Finland Biobank Borealis / University of Oulu / Wellbeing services county of North Ostrobothnia, Oulu, Finland	johannes.Kettunen@oulu.fi	Clinical Task Forces (FinnGen phase 3)	Immune mediated diseases Task Force
Kaisa Tasanen-Maatta	Wellbeing services county of North Ostrobothnia, Oulu, Finland	kaisa.tasanen-maatta@oulu.fi	Clinical Task Forces (FinnGen phase 3)	Immune mediated diseases Task Force
Laura Huilaja	Wellbeing services county of North Ostrobothnia, Oulu, Finland	laura.huilaja@oulu.fi	Clinical Task Forces (FinnGen phase 3)	Immune mediated diseases Task Force
Minna Ruddock	Arctic biobank / University of Oulu, Oulu, Finland	minna.ruddock@oulu.fi	Clinical Task Forces (FinnGen phase 3)	Immune mediated diseases Task Force
Aki Havulinna	Finnish Institute for Health and Welfare (THL), Helsinki, Finland	aki.havulinna@thl.fi	Clinical Task Forces (FinnGen phase 3)	Immune mediated diseases Task Force
Antti Palomäki	University of Turku, Turku, Finland	ajpalo@utu.fi	Clinical Task Forces (FinnGen phase 3)	Immune mediated diseases Task Force
Laura Kuusalo	University of Turku, Turku, Finland	laanku@utu.fi	Clinical Task Forces (FinnGen phase 3)	Immune mediated diseases Task Force
Laura Pirilä	University of Turku, Turku, Finland	laura.pirila@fimnet.fi	Clinical Task Forces (FinnGen phase 3)	Immune mediated diseases Task Force
Fedik Rahimov	AbbVie, Chicago, IL, United States	fedik.rahimov@abbvie.com	Clinical Task Forces (FinnGen phase 3)	Immune mediated diseases Task Force
Jan Freudenberg	AbbVie, Chicago, IL, United States	jan.freudenberg@abbvie.com	Clinical Task Forces (FinnGen phase 3)	Immune mediated diseases Task Force
Nizar Smaoui	AbbVie, Chicago, IL, United States	nizar.smaoui@abbvie.com	Clinical Task Forces (FinnGen phase 3)	Immune mediated diseases Task Force
Bram Prins	Astra Zeneca, Cambridge, United Kingdom	bram.prins@astrazeneca.com	Clinical Task Forces (FinnGen phase 3)	Immune mediated diseases Task Force
Coralie Viollet	Astra Zeneca, Cambridge, United Kingdom	coralie.viollet@astrazeneca.com	Clinical Task Forces (FinnGen phase 3)	Immune mediated diseases Task Force
Eleanor Wheeler	Astra Zeneca, Cambridge, United Kingdom	eleanor.wheeler@astrazeneca.com	Clinical Task Forces (FinnGen phase 3)	Immune mediated diseases Task Force
Kousik Kundu	Astra Zeneca, Cambridge, United Kingdom	kousik.kundu@astrazeneca.com	Clinical Task Forces (FinnGen phase 3)	Immune mediated diseases Task Force
Santosh Atanur	Astra Zeneca, Cambridge, United Kingdom	santosh.atanur@astrazeneca.com	Clinical Task Forces (FinnGen phase 3)	Immune mediated diseases Task Force
Hans van Leeuwen	Bayer AG, Leverkusen, Germany	hans.vanleeuwen@bayer.com	Clinical Task Forces (FinnGen phase 3)	Immune mediated diseases Task Force
Himanshu Manchanda	Bayer AG, Leverkusen, Germany	himanshu.manchanda@bayer.com	Clinical Task Forces (FinnGen phase 3)	Immune mediated diseases Task Force
Karl Heilbron	Bayer AG, Leverkusen, Germany	karl.heilbron@bayer.com	Clinical Task Forces (FinnGen phase 3)	Immune mediated diseases Task Force
Martin Rao	Bayer AG, Leverkusen, Germany	martin.rao@bayer.com	Clinical Task Forces (FinnGen phase 3)	Immune mediated diseases Task Force
Nicole Schmidt	Bayer AG, Leverkusen, Germany	nicole.schmidt1@bayer.com	Clinical Task Forces (FinnGen phase 3)	Immune mediated diseases Task Force
Samu Kurki	Bayer AG, Leverkusen, Germany	samu.kurki@bayer.com	Clinical Task Forces (FinnGen phase 3)	Immune mediated diseases Task Force
Ellen Tsai	Biogen, Cambridge, MA, United States	ellen.tsai@biogen.com	Clinical Task Forces (FinnGen phase 3)	Immune mediated diseases Task Force
Ketian Yu	Biogen, Cambridge, MA, United States	ketian.yu@biogen.com	Clinical Task Forces (FinnGen phase 3)	Immune mediated diseases Task Force
Stephanie Loomis	Biogen, Cambridge, MA, United States	stephanie.loomis@biogen.com	Clinical Task Forces (FinnGen phase 3)	Immune mediated diseases Task Force
Benjamin Sun	Bristol Myers Squibb, New York, NY, United States	benjamin.sun@bms.com	Clinical Task Forces (FinnGen phase 3)	Immune mediated diseases Task Force
Cara Carty	Bristol Myers Squibb, New York, NY, United States	cara.carty@bms.com	Clinical Task Forces (FinnGen phase 3)	Immune mediated diseases Task Force
Emily Holzinger	Bristol Myers Squibb, New York, NY, United States	Emily.Holzinger@bms.com	Clinical Task Forces (FinnGen phase 3)	Immune mediated diseases Task Force
Michael Turchin	Bristol Myers Squibb, New York, NY, United States	Michael.turchin@bms.com	Clinical Task Forces (FinnGen phase 3)	Immune mediated diseases Task Force
Neelakshi Jog	Bristol Myers Squibb, New York, NY, United States	neelakshi.jog@bms.com	Clinical Task Forces (FinnGen phase 3)	Immune mediated diseases Task Force
Frank Li	Boehringer Ingelheim, Ingelheim am Rhein, Germany	frank.li@boehringer-ingelheim.com	Clinical Task Forces (FinnGen phase 3)	Immune mediated diseases Task Force
Zhihao Ding	Boehringer Ingelheim, Ingelheim am Rhein, Germany	zhihao.ding@boehringer-ingelheim.com	Clinical Task Forces (FinnGen phase 3)	Immune mediated diseases Task Force
Cameron Adams	Genentech, San Francisco, CA, United States	adams.cameron@gene.com	Clinical Task Forces (FinnGen phase 3)	Immune mediated diseases Task Force
Mark McCarthy	Genentech, San Francisco, CA, United States	mccarm10@gene.com	Clinical Task Forces (FinnGen phase 3)	Immune mediated diseases Task Force
Michael Rothenberg	Genentech, San Francisco, CA, United States	rothenm1@gene.com	Clinical Task Forces (FinnGen phase 3)	Immune mediated diseases Task Force
Rion Pendergrass	Genentech, San Francisco, CA, United States	pendergrass.rion@gene.com	Clinical Task Forces (FinnGen phase 3)	Immune mediated diseases Task Force
Diana L.Cousminer	GlaxoSmithKline, Collegeville, PA, United States	diana.l.cousminer@gsk.com	Clinical Task Forces (FinnGen phase 3)	Immune mediated diseases Task Force
Jagtar Nijjar	GlaxoSmithKline, Collegeville, PA, United States	jagtar.s.nijjar@gsk.com	Clinical Task Forces (FinnGen phase 3)	Immune mediated diseases Task Force
Jessica Chao	GlaxoSmithKline, Collegeville, PA, United States	jessica.x.chao@gsk.com	Clinical Task Forces (FinnGen phase 3)	Immune mediated diseases Task Force
Joanna C.Betts	GlaxoSmithKline, Collegeville, PA, United States	joanna.c.betts@gsk.com	Clinical Task Forces (FinnGen phase 3)	Immune mediated diseases Task Force
Jonathan M.Davitte	GlaxoSmithKline, Collegeville, PA, United States	jonathan.m.davitte@gsk.com	Clinical Task Forces (FinnGen phase 3)	Immune mediated diseases Task Force
Linda McGarthy	GlaxoSmithKline, Collegeville, PA, United States	linda.c.mccarthy@gsk.com	Clinical Task Forces (FinnGen phase 3)	Immune mediated diseases Task Force
Michal Magid	GlaxoSmithKline, Collegeville, PA, United States	michal.m.magid-slav@gsk.com	Clinical Task Forces (FinnGen phase 3)	Immune mediated diseases Task Force
Shashank Jariwala	GlaxoSmithKline, Collegeville, PA, United States	shashank.x.jariwala@gsk.com	Clinical Task Forces (FinnGen phase 3)	Immune mediated diseases Task Force
Dawn Waterworth	Johnson & Johnson Innovative Medicine, Spring House, PA, United States	dwaterwo@its.jnj.com	Clinical Task Forces (FinnGen phase 3)	Immune mediated diseases Task Force
Amy Hart	Johnson & Johnson Innovative Medicine, Spring House, PA, United States	ahart13@its.jnj.com	Clinical Task Forces (FinnGen phase 3)	Immune mediated diseases Task Force
Brice Keyes	Johnson & Johnson Innovative Medicine, Spring House, PA, United States	bkeyes1@its.jnj.com	Clinical Task Forces (FinnGen phase 3)	Immune mediated diseases Task Force
John Kwon	Johnson & Johnson Innovative Medicine, Spring House, PA, United States	JKwon10@ITS.JNJ.com	Clinical Task Forces (FinnGen phase 3)	Immune mediated diseases Task Force
Jonathan Sherlock	Johnson & Johnson Innovative Medicine, Spring House, PA, United States	JSherlo1@its.jnj.com	Clinical Task Forces (FinnGen phase 3)	Immune mediated diseases Task Force
Matt Loza	Johnson & Johnson Innovative Medicine, Spring House, PA, United States	MLoza@its.jnj.com	Clinical Task Forces (FinnGen phase 3)	Immune mediated diseases Task Force
Elisabeth Vollmann	Merck, Kenilworth, NJ, United States	elisabeth.vollmann@merck.com	Clinical Task Forces (FinnGen phase 3)	Immune mediated diseases Task Force
Jozsef Karman	Merck, Kenilworth, NJ, United States	jozsef.karman@merck.com	Clinical Task Forces (FinnGen phase 3)	Immune mediated diseases Task Force
Julie Fiore	Merck, Kenilworth, NJ, United States	julie.fiore1@merck.com	Clinical Task Forces (FinnGen phase 3)	Immune mediated diseases Task Force
Rajesh Kamath	Merck, Kenilworth, NJ, United States	rajesh.kamath@merck.com	Clinical Task Forces (FinnGen phase 3)	Immune mediated diseases Task Force
Enrico Ferrero	Novartis Institutes for BioMedical Research, Cambridge, MA, United States	enrico.ferrero@novartis.com	Clinical Task Forces (FinnGen phase 3)	Immune mediated diseases Task Force
Jonas Zierer	Novartis Institutes for BioMedical Research, Cambridge, MA, United States	jonas.zierer@novartis.com	Clinical Task Forces (FinnGen phase 3)	Immune mediated diseases Task Force
Nikos Patsopoulos	Novartis Institutes for BioMedical Research, Cambridge, MA, United States	nikos.patsopoulos@novartis.com	Clinical Task Forces (FinnGen phase 3)	Immune mediated diseases Task Force
Erin Macdonald-Dunlop	Pfizer, New York, NY, United States	erin.macdonald-dunlop@pfizer.com	Clinical Task Forces (FinnGen phase 3)	Immune mediated diseases Task Force
Jessica Chung	Pfizer, New York, NY, United States	jessica.chung@pfizer.com	Clinical Task Forces (FinnGen phase 3)	Immune mediated diseases Task Force
Michael McLean	Pfizer, New York, NY, United States	Michael.McLean@pfizer.com	Clinical Task Forces (FinnGen phase 3)	Immune mediated diseases Task Force
Hamid Mattoo	Translational Sciences, Sanofi R&D, Framingham, MA, USA	Hamid.Mattoo@sanofi.com	Clinical Task Forces (FinnGen phase 3)	Immune mediated diseases Task Force
Aarno Palotie	Institute for Molecular Medicine Finland (FIMM), HiLIFE, University of Helsinki, Helsinki, Finland; Broad Institute of MIT and Harvard; Massachusetts General Hospital, Boston, MA, United States	aarno.palotie@helsinki.fi	Clinical Task Forces (FinnGen phase 3)	Kidney diseases Task Force
Elisa Lahtela	Institute for Molecular Medicine Finland (FIMM), HiLIFE, University of Helsinki, Helsinki, Finland	laura.lahtela@helsinki.fi	Clinical Task Forces (FinnGen phase 3)	Kidney diseases Task Force
Helen Cooper	Institute for Molecular Medicine Finland (FIMM), HiLIFE, University of Helsinki, Helsinki, Finland	helen.cooper@helsinki.fi	Clinical Task Forces (FinnGen phase 3)	Kidney diseases Task Force
Jukka Koskela	Institute for Molecular Medicine Finland (FIMM), HiLIFE, University of Helsinki, Helsinki, Finland	jukka.koskela@helsinki.fi	Clinical Task Forces (FinnGen phase 3)	Kidney diseases Task Force
Mark Daly	Institute for Molecular Medicine Finland (FIMM), HiLIFE, University of Helsinki, Helsinki, Finland; Broad Institute of MIT and Harvard; Massachusetts General Hospital, Boston, MA, United States	mjdaly@broadinstitute.com	Clinical Task Forces (FinnGen phase 3)	Kidney diseases Task Force
Mary Pat Reeve	Institute for Molecular Medicine Finland (FIMM), HiLIFE, University of Helsinki, Helsinki, Finland; Broad Institute, Cambridge, MA, United States	mary.reeve@helsinki.fi	Clinical Task Forces (FinnGen phase 3)	Kidney diseases Task Force
Raymond Walters	Institute for Molecular Medicine Finland (FIMM), HiLIFE, University of Helsinki, Helsinki, Finland; Broad Institute, Cambridge, MA, United States	rwalters@broadinstitute.org	Clinical Task Forces (FinnGen phase 3)	Kidney diseases Task Force
Rodos Rodosthenous	Institute for Molecular Medicine Finland (FIMM), HiLIFE, University of Helsinki, Helsinki, Finland	rodos.rodosthenous@helsinki.fi	Clinical Task Forces (FinnGen phase 3)	Kidney diseases Task Force
Jouni Lauronen	Finnish Red Cross Blood Service / Finnish Hematology Registry and Clinical Biobank, Helsinki, Finland	jouni.lauronen@veripalvelu.fi	Clinical Task Forces (FinnGen phase 3)	Kidney diseases Task Force
Adrian Banerji	Institute for Molecular Medicine Finland (FIMM), HiLIFE, University of Helsinki, Helsinki, Finland; Broad Institute & Harvard Medical School, Cambridge, United States	adrian.banerji@childrens.harvard.edu	Clinical Task Forces (FinnGen phase 3)	Kidney diseases Task Force
Matthew Sampson	Broad Institute, Cambridge, MA, United States; Harvard Medical School, Cambridge, United States	matthew.sampson@childrens.harvard.edu	Clinical Task Forces (FinnGen phase 3)	Kidney diseases Task Force
Michelle McNulty	Institute for Molecular Medicine Finland (FIMM), HiLIFE, University of Helsinki, Helsinki, Finland; Broad Institute & Harvard Medical School, Cambridge, United States	michelle.mcnulty@childrens.harvard.edu	Clinical Task Forces (FinnGen phase 3)	Kidney diseases Task Force
Daniel Gordin	Helsinki University Hospital and University of Helsinki, Helsinki, Finland	daniel.gordin@helsinki.fi	Clinical Task Forces (FinnGen phase 3)	Kidney diseases Task Force
Patrik Finne	Helsinki University Hospital and University of Helsinki, Helsinki, Finland	patrik.finne@helsinki.fi	Clinical Task Forces (FinnGen phase 3)	Kidney diseases Task Force
Mika Kähönen	Finnish Clinical Biobank Tampere / University of Tampere / Wellbeing Services County of Pirkanmaa, Tampere, Finland	mika.kahonen@tuni.fi	Clinical Task Forces (FinnGen phase 3)	Kidney diseases Task Force
Tapio Hellman	University of Turku, Turku, Finland	tapio.hellman@tyks.fi	Clinical Task Forces (FinnGen phase 3)	Kidney diseases Task Force
Teemu Niiranen	University of Turku, Turku, Finland; Finnish Institute for Health and Welfare (THL), Helsinki, Finland	tejuni@utu.fi	Clinical Task Forces (FinnGen phase 3)	Kidney diseases Task Force
Dirk Paul	Astra Zeneca, Cambridge, United Kingdom	dirk.paul@astrazeneca.com	Clinical Task Forces (FinnGen phase 3)	Kidney diseases Task Force
Ioanna Tachmazidou	Astra Zeneca, Cambridge, United Kingdom	ioanna.tachmazidou@astrazeneca.com	Clinical Task Forces (FinnGen phase 3)	Kidney diseases Task Force
Hans van Leeuwen	Bayer AG, Leverkusen, Germany	hans.vanleeuwen@bayer.com	Clinical Task Forces (FinnGen phase 3)	Kidney diseases Task Force
Johanna Mielke	Bayer AG, Leverkusen, Germany	johanna.mielke@bayer.com	Clinical Task Forces (FinnGen phase 3)	Kidney diseases Task Force
Juho Immonen	Bayer AG, Leverkusen, Germany	juho.immonen@bayer.com	Clinical Task Forces (FinnGen phase 3)	Kidney diseases Task Force
Thomas Battram	Bayer AG, Leverkusen, Germany	thomas.battram@bayer.com	Clinical Task Forces (FinnGen phase 3)	Kidney diseases Task Force
Tobias Hogrebe	Bayer AG, Leverkusen, Germany	tobias.hogrebe@bayer.com	Clinical Task Forces (FinnGen phase 3)	Kidney diseases Task Force
Ketian Yu	Biogen, Cambridge, MA, United States	ketian.yu@biogen.com	Clinical Task Forces (FinnGen phase 3)	Kidney diseases Task Force
Benjamin Sun	Bristol Myers Squibb, New York, NY, United States	Benjamin.Sun@bms.com	Clinical Task Forces (FinnGen phase 3)	Kidney diseases Task Force
Janie Shelton	Bristol Myers Squibb, New York, NY, United States	janie.shelton@bms.com	Clinical Task Forces (FinnGen phase 3)	Kidney diseases Task Force
Yao Hu	Boehringer Ingelheim, Ingelheim am Rhein, Germany	yao.hu@boehringer-ingelheim.com	Clinical Task Forces (FinnGen phase 3)	Kidney diseases Task Force
Zhihao Ding	Boehringer Ingelheim, Ingelheim am Rhein, Germany	zhihao.ding@boehringer-ingelheim.com	Clinical Task Forces (FinnGen phase 3)	Kidney diseases Task Force
Rion Pendergrass	Genentech, San Francisco, CA, United States	pendergrass.rion@gene.com	Clinical Task Forces (FinnGen phase 3)	Kidney diseases Task Force
Sergio Dellepiane	Genentech, San Francisco, CA, United States	dellepis@gene.com	Clinical Task Forces (FinnGen phase 3)	Kidney diseases Task Force
Audrey Chu	GlaxoSmithKline, Collegeville, PA, United States	audrey.y.chu@gsk.com	Clinical Task Forces (FinnGen phase 3)	Kidney diseases Task Force
Chris Floyd	GlaxoSmithKline, Collegeville, PA, United States	christopher.n.floyd@gsk.com	Clinical Task Forces (FinnGen phase 3)	Kidney diseases Task Force
Dan Swerdlow	GlaxoSmithKline, Collegeville, PA, United States	daniel.8.swerdlow@gsk.com	Clinical Task Forces (FinnGen phase 3)	Kidney diseases Task Force
Erding Hu	GlaxoSmithKline, Collegeville, PA, United States	erding.hu@gsk.com	Clinical Task Forces (FinnGen phase 3)	Kidney diseases Task Force
Jonathan Davitte	GlaxoSmithKline, Collegeville, PA, United States	jonathan.m.davitte@gsk.com	Clinical Task Forces (FinnGen phase 3)	Kidney diseases Task Force
Prerak Desai	GlaxoSmithKline, Collegeville, PA, United States	prerak.x.desai@gsk.com	Clinical Task Forces (FinnGen phase 3)	Kidney diseases Task Force
Stephen Haddad	GlaxoSmithKline, Collegeville, PA, United States	stephen.a.haddad@gsk.com	Clinical Task Forces (FinnGen phase 3)	Kidney diseases Task Force
Dermot Reilly	Johnson & Johnson Innovative Medicine, Spring House, PA, United States	DReill11@its.jnj.com	Clinical Task Forces (FinnGen phase 3)	Kidney diseases Task Force
P. Dunnmon	Johnson & Johnson Innovative Medicine, Spring House, PA, United States	PDunnmon@ITS.JNJ.com	Clinical Task Forces (FinnGen phase 3)	Kidney diseases Task Force
Karol Estrada	Maze Therapeutics, San Francisco, CA, United States	kestrada@mazetx.com	Clinical Task Forces (FinnGen phase 3)	Kidney diseases Task Force
Rob Graham	Maze Therapeutics, San Francisco, CA, United States	rgraham@mazetx.com	Clinical Task Forces (FinnGen phase 3)	Kidney diseases Task Force
Sahar Mozzafari	Maze Therapeutics, San Francisco, CA, United States	smozaffari@mazetx.com	Clinical Task Forces (FinnGen phase 3)	Kidney diseases Task Force
Nancy Finkel	Novartis Institutes for BioMedical Research, Cambridge, MA, United States	nancy.finkel@novartis.com	Clinical Task Forces (FinnGen phase 3)	Kidney diseases Task Force
Sabina Pfister	Novartis Institutes for BioMedical Research, Cambridge, MA, United States	sabina.pfister@novartis.com	Clinical Task Forces (FinnGen phase 3)	Kidney diseases Task Force
Shola Richards	Novartis Institutes for BioMedical Research, Cambridge, MA, United States	shola.richards@novartis.com	Clinical Task Forces (FinnGen phase 3)	Kidney diseases Task Force
Joshua Chiou	Pfizer, New York, NY, United States	joshua.chiou@pfizer.com	Clinical Task Forces (FinnGen phase 3)	Kidney diseases Task Force
Ying Wu	Pfizer, New York, NY, United States	ying.wu3@pfizer.com	Clinical Task Forces (FinnGen phase 3)	Kidney diseases Task Force
Katherine Klinger	Translational Sciences, Sanofi R&D, Framingham, MA, USA	katherine.klinger@sanofi.com	Clinical Task Forces (FinnGen phase 3)	Kidney diseases Task Force
Matti Vuori	University of Turku, Turku, Finland	makvuo@utu.fi	Clinical Task Forces (FinnGen phase 3)	Metabolic diseases Task Force
Teemu Niiranen	University of Turku, Turku, Finland; Finnish Institute for Health and Welfare (THL), Helsinki, Finland	tejuni@utu.fi	Clinical Task Forces (FinnGen phase 3)	Metabolic diseases Task Force
Bridget Riley-Gillis	AbbVie, Chicago, IL, United States	bridget.rileygillis@abbvie.com	Clinical Task Forces (FinnGen phase 3)	Metabolic diseases Task Force
Nizar Smaoui	AbbVie, Chicago, IL, United States	nizar.smaoui@abbvie.com	Clinical Task Forces (FinnGen phase 3)	Metabolic diseases Task Force
Alix Berton	Bayer AG, Leverkusen, Germany	alix.berton@bayer.com	Clinical Task Forces (FinnGen phase 3)	Metabolic diseases Task Force
Hans van Leeuwen	Bayer AG, Leverkusen, Germany	hans.vanleeuwen@bayer.com	Clinical Task Forces (FinnGen phase 3)	Metabolic diseases Task Force
Chen Li	Bristol Myers Squibb, New York, NY, United States	Chen.Li@bms.com	Clinical Task Forces (FinnGen phase 3)	Metabolic diseases Task Force
Emily Holzinger	Bristol Myers Squibb, New York, NY, United States	Emily.Holzinger@bms.com	Clinical Task Forces (FinnGen phase 3)	Metabolic diseases Task Force
Anubha Mahajan	Genentech, San Francisco, CA, United States	mahajan.anubha@gene.com	Clinical Task Forces (FinnGen phase 3)	Metabolic diseases Task Force
Mark Mccarthy	Genentech, San Francisco, CA, United States	mccarthy.mark@gene.com	Clinical Task Forces (FinnGen phase 3)	Metabolic diseases Task Force
Christopher Deboever	Maze Therapeutics, San Francisco, CA, United States	cdeboever@mazetx.com	Clinical Task Forces (FinnGen phase 3)	Metabolic diseases Task Force
Karol Estrada	Maze Therapeutics, San Francisco, CA, United States	kestrada@mazetx.com	Clinical Task Forces (FinnGen phase 3)	Metabolic diseases Task Force
Robert Graham	Maze Therapeutics, San Francisco, CA, United States	rgraham@mazetx.com	Clinical Task Forces (FinnGen phase 3)	Metabolic diseases Task Force
Hye In Kim	Pfizer, New York, NY, United States	HyeIn.Kim@pfizer.com	Clinical Task Forces (FinnGen phase 3)	Metabolic diseases Task Force
Sivakumar Pitchumani	Pfizer, New York, NY, United States	Pitchumani.Sivakumar@pfizer.com	Clinical Task Forces (FinnGen phase 3)	Metabolic diseases Task Force
Sumedha Jassal	Pfizer, New York, NY, United States	Sumedha.Jassal@pfizer.com	Clinical Task Forces (FinnGen phase 3)	Metabolic diseases Task Force
Åsa Hedman	Pfizer, New York, NY, United States	asa.Hedman@pfizer.com	Clinical Task Forces (FinnGen phase 3)	Metabolic diseases Task Force
Aarno Palotie	Institute for Molecular Medicine Finland (FIMM), HiLIFE, University of Helsinki, Helsinki, Finland; Broad Institute of MIT and Harvard; Massachusetts General Hospital, Boston, MA, United States	aarno.palotie@helsinki.fi	Clinical Task Forces (FinnGen phase 3)	Neurodegenerative diseases Task Force
Austin Argentieri	Institute for Molecular Medicine Finland (FIMM), HiLIFE, University of Helsinki, Helsinki, Finland; Broad Institute, Cambridge, MA, United States	aargentieri@mgh.harvard.edu	Clinical Task Forces (FinnGen phase 3)	Neurodegenerative diseases Task Force
Aoxing Liu	Institute for Molecular Medicine Finland (FIMM), HiLIFE, University of Helsinki, Helsinki, Finland	aoxing.liu@helsinki.fi	Clinical Task Forces (FinnGen phase 3)	Neurodegenerative diseases Task Force
Eero Vuoksimaa	Institute for Molecular Medicine Finland (FIMM), HiLIFE, University of Helsinki, Helsinki, Finland	eero.vuoksimaa@helsinki.fi	Clinical Task Forces (FinnGen phase 3)	Neurodegenerative diseases Task Force
Elisa Lahtela	Institute for Molecular Medicine Finland (FIMM), HiLIFE, University of Helsinki, Helsinki, Finland	laura.lahtela@helsinki.fi	Clinical Task Forces (FinnGen phase 3)	Neurodegenerative diseases Task Force
Joni Lindbohm	Institute for Molecular Medicine Finland (FIMM), HiLIFE, University of Helsinki, Helsinki, Finland	joni.lindbohm@helsinki.fi	Clinical Task Forces (FinnGen phase 3)	Neurodegenerative diseases Task Force
Mark Daly	Institute for Molecular Medicine Finland (FIMM), HiLIFE, University of Helsinki, Helsinki, Finland; Broad Institute of MIT and Harvard; Massachusetts General Hospital, Boston, MA, United States	mjdaly@broadinstitute.com	Clinical Task Forces (FinnGen phase 3)	Neurodegenerative diseases Task Force
Mary Pat Reeve	Institute for Molecular Medicine Finland (FIMM), HiLIFE, University of Helsinki, Helsinki, Finland; Broad Institute, Cambridge, MA, United States	mary.reeve@helsinki.fi	Clinical Task Forces (FinnGen phase 3)	Neurodegenerative diseases Task Force
Paavo Häppölä	Institute for Molecular Medicine Finland (FIMM), HiLIFE, University of Helsinki, Helsinki, Finland	paavo.happola@helsinki.fi	Clinical Task Forces (FinnGen phase 3)	Neurodegenerative diseases Task Force
Zhiyu Yang	Institute for Molecular Medicine Finland (FIMM), HiLIFE, University of Helsinki, Helsinki, Finland	zhiyu.yang@helsinki.fi	Clinical Task Forces (FinnGen phase 3)	Neurodegenerative diseases Task Force
Eino Solje	University of Eastern Finland, Kuopio, Finland	eino.solje@uef.fi	Clinical Task Forces (FinnGen phase 3)	Neurodegenerative diseases Task Force
Mikko Hiltunen	University of Eastern Finland, Kuopio, Finland	mikko.hiltunen@uef.fi	Clinical Task Forces (FinnGen phase 3)	Neurodegenerative diseases Task Force
Valtteri Julkunen	University of Eastern Finland and Kuopio University Hospital, Kuopio, Finland	Valtteri.Julkunen@pshyvinvointialue.fi	Clinical Task Forces (FinnGen phase 3)	Neurodegenerative diseases Task Force
Ville Leinonen	University of Eastern Finland and Kuopio University Hospital, Kuopio, Finland	ville.leinonen@pshyvinvointialue.fi	Clinical Task Forces (FinnGen phase 3)	Neurodegenerative diseases Task Force
Hanna Kujala	Biobank of Eastern Finland / University of Eastern Finland / Wellbeing services county of North Savo, Kuopio, Finland	Hanna.Kujala@pshyvinvointialue.fi	Clinical Task Forces (FinnGen phase 3)	Neurodegenerative diseases Task Force
Aki Havulinna	Finnish Institute for Health and Welfare (THL), Helsinki, Finland	aki.havulinna@thl.fi	Clinical Task Forces (FinnGen phase 3)	Neurodegenerative diseases Task Force
Roosa Kallionpää	University of Turku, Turku, Finland	roosa.kallionpaa@tyks.fi	Clinical Task Forces (FinnGen phase 3)	Neurodegenerative diseases Task Force
Minttu Marttila	University of Helsinki, Helsinki, Finland	minttu.marttila@helsinki.fi	Clinical Task Forces (FinnGen phase 3)	Neurodegenerative diseases Task Force
Britney Milkovich	AbbVie, Chicago, IL, United States	britney.milkovich@abbvie.com	Clinical Task Forces (FinnGen phase 3)	Neurodegenerative diseases Task Force
Jan Freudenberg	AbbVie, Chicago, IL, United States	jan.freudenberg@abbvie.com	Clinical Task Forces (FinnGen phase 3)	Neurodegenerative diseases Task Force
Andrew Lowe	Astra Zeneca, Cambridge, United Kingdom	andrew.lowe@astrazeneca.com	Clinical Task Forces (FinnGen phase 3)	Neurodegenerative diseases Task Force
Ioanna Tachmazidou	Astra Zeneca, Cambridge, United Kingdom	ioanna.tachmazidou@astrazeneca.com	Clinical Task Forces (FinnGen phase 3)	Neurodegenerative diseases Task Force
Thomas Spargo	Astra Zeneca, Cambridge, United Kingdom	thomas.spargo@astrazeneca.com	Clinical Task Forces (FinnGen phase 3)	Neurodegenerative diseases Task Force
Kritika Singh	Bristol Myers Squibb, New York, NY, United States	Kritika.Singh3@bms.com	Clinical Task Forces (FinnGen phase 3)	Neurodegenerative diseases Task Force
Peng Jiang	Bristol Myers Squibb, New York, NY, United States	Peng.Jiang@bms.com	Clinical Task Forces (FinnGen phase 3)	Neurodegenerative diseases Task Force
Stephanie Loomis	Bristol Myers Squibb, New York, NY, United States	stephanie.loomis@bms.com	Clinical Task Forces (FinnGen phase 3)	Neurodegenerative diseases Task Force
Anubha Mahajan	Genentech, San Francisco, CA, United States	mahaja11@gene.com	Clinical Task Forces (FinnGen phase 3)	Neurodegenerative diseases Task Force
Rion Pendergrass	Genentech, San Francisco, CA, United States	penders2@gene.com	Clinical Task Forces (FinnGen phase 3)	Neurodegenerative diseases Task Force
Damien Croteau-Chonka	GlaxoSmithKline, Collegeville, PA, United States	damien.c.croteau-chonka@gsk.com	Clinical Task Forces (FinnGen phase 3)	Neurodegenerative diseases Task Force
John Eicher	GlaxoSmithKline, Collegeville, PA, United States	john.d.eicher@gsk.com	Clinical Task Forces (FinnGen phase 3)	Neurodegenerative diseases Task Force
Prerak Desai	GlaxoSmithKline, Collegeville, PA, United States	prerak.x.desai@gsk.com	Clinical Task Forces (FinnGen phase 3)	Neurodegenerative diseases Task Force
Chris Whelan	Johnson & Johnson Innovative Medicine, Spring House, PA, United States	CWhelan4@ITS.JNJ.com	Clinical Task Forces (FinnGen phase 3)	Neurodegenerative diseases Task Force
Karen He	Johnson & Johnson Innovative Medicine, Spring House, PA, United States	KHe2@ITS.JNJ.com	Clinical Task Forces (FinnGen phase 3)	Neurodegenerative diseases Task Force
Qingqin Li	Johnson & Johnson Innovative Medicine, Spring House, PA, United States	qli2@its.jnj.com	Clinical Task Forces (FinnGen phase 3)	Neurodegenerative diseases Task Force
W Galpern	Johnson & Johnson Innovative Medicine, Spring House, PA, United States	wgalpern@ITS.JNJ.com	Clinical Task Forces (FinnGen phase 3)	Neurodegenerative diseases Task Force
Yanfei Zhang	Johnson & Johnson Innovative Medicine, Spring House, PA, United States	yzhan378@its.jnj.com	Clinical Task Forces (FinnGen phase 3)	Neurodegenerative diseases Task Force
Andrei Popescu	Merck, Kenilworth, NJ, United States	andrei.popescu@merck.com	Clinical Task Forces (FinnGen phase 3)	Neurodegenerative diseases Task Force
Delphine Fagegaltier	Merck, Kenilworth, NJ, United States	delphine.fagegaltier@merck.com	Clinical Task Forces (FinnGen phase 3)	Neurodegenerative diseases Task Force
Mari Niemi	Novartis Institutes for BioMedical Research, Cambridge, MA, United States	Mari.niemi@novartis.com	Clinical Task Forces (FinnGen phase 3)	Neurodegenerative diseases Task Force
Nikos Patsopoulos	Novartis Institutes for BioMedical Research, Cambridge, MA, United States	nikos.patsopoulos@novartis.com	Clinical Task Forces (FinnGen phase 3)	Neurodegenerative diseases Task Force
Katherine Klinger	Translational Sciences, Sanofi R&D, Framingham, MA, USA	katherine.klinger@sanofi.com	Clinical Task Forces (FinnGen phase 3)	Neurodegenerative diseases Task Force
Aarno Palotie	Institute for Molecular Medicine Finland (FIMM), HiLIFE, University of Helsinki, Helsinki, Finland; Broad Institute of MIT and Harvard; Massachusetts General Hospital, Boston, MA, United States	aarno.palotie@helsinki.fi	Clinical Task Forces (FinnGen phase 3)	Pulmonology Task Force and fibrotic diseases interest group
Elisa Lahtela	Institute for Molecular Medicine Finland (FIMM), HiLIFE, University of Helsinki, Helsinki, Finland	laura.lahtela@helsinki.fi	Clinical Task Forces (FinnGen phase 3)	Pulmonology Task Force and fibrotic diseases interest group
Jukka Koskela	Institute for Molecular Medicine Finland (FIMM), HiLIFE, University of Helsinki, Helsinki, Finland	jukka.koskela@helsinki.fi	Clinical Task Forces (FinnGen phase 3)	Pulmonology Task Force and fibrotic diseases interest group
Mark Daly	Institute for Molecular Medicine Finland (FIMM), HiLIFE, University of Helsinki, Helsinki, Finland; Broad Institute of MIT and Harvard; Massachusetts General Hospital, Boston, MA, United States	mjdaly@broadinstitute.org	Clinical Task Forces (FinnGen phase 3)	Pulmonology Task Force and fibrotic diseases interest group
Sanni Ruotsalainen	Institute for Molecular Medicine Finland (FIMM), HiLIFE, University of Helsinki, Helsinki, Finland	sanni.ruotsalainen@helsinki.fi	Clinical Task Forces (FinnGen phase 3)	Pulmonology Task Force and fibrotic diseases interest group
Susanna Lemmelä	Institute for Molecular Medicine Finland (FIMM), HiLIFE, University of Helsinki, Helsinki, Finland	susanna.lemmela@helsinki.fi	Clinical Task Forces (FinnGen phase 3)	Pulmonology Task Force and fibrotic diseases interest group
Tarja Laitinen	Institute for Molecular Medicine Finland (FIMM), HiLIFE, University of Helsinki, Helsinki, Finland	tarja.laitinen@helsinki.fi	Clinical Task Forces (FinnGen phase 3)	Pulmonology Task Force and fibrotic diseases interest group
Salla Ranta	Hospital District of Helsinki and Uusimaa, Helsinki, Finland	salla.a.ranta@hus.fi	Clinical Task Forces (FinnGen phase 3)	Pulmonology Task Force and fibrotic diseases interest group
Paavo Häppölä	Institute for Molecular Medicine Finland (FIMM), HiLIFE, University of Helsinki, Helsinki, Finland	paavo.happola@helsinki.fi	Clinical Task Forces (FinnGen phase 3)	Pulmonology Task Force and fibrotic diseases interest group
Paula Kauppi	Hospital District of Helsinki and Uusimaa, Helsinki, Finland	paula.kauppi@hus.fi	Clinical Task Forces (FinnGen phase 3)	Pulmonology Task Force and fibrotic diseases interest group
Tiinamaija Tuomi	Institute for Molecular Medicine Finland (FIMM), HiLIFE, University of Helsinki, Helsinki, Finland; Hospital District of Helsinki and Uusimaa, Helsinki, Finland	tiinamaija.tuomi@hus.fi	Clinical Task Forces (FinnGen phase 3)	Pulmonology Task Force and fibrotic diseases interest group
Raisa Serpi	Northern Finland Biobank Borealis / University of Oulu / Wellbeing services county of North Ostrobothnia, Oulu, Finland	Raisa.Serpi@ppshp.fi	Clinical Task Forces (FinnGen phase 3)	Pulmonology Task Force and fibrotic diseases interest group
Riitta Kaarteenaho	University of Oulu, Oulu, Finland	riitta.kaarteenaho@oulu.fi	Clinical Task Forces (FinnGen phase 3)	Pulmonology Task Force and fibrotic diseases interest group
Hannu Kankaanranta	University of Gothenburg, Gothenburg, Sweden/ Seinäjoki Central Hospital, Seinäjoki, Finland/ Tampere University, Tampere, Finland	hannu.kankaanranta@tuni.fi	Clinical Task Forces (FinnGen phase 3)	Pulmonology Task Force and fibrotic diseases interest group
Coralie Viollet	Astra Zeneca, Cambridge, United Kingdom	coralie.viollet@astrazeneca.com	Clinical Task Forces (FinnGen phase 3)	Pulmonology Task Force and fibrotic diseases interest group
Eleanor Wheeler	Astra Zeneca, Cambridge, United Kingdom	eleanor.wheeler@astrazeneca.com	Clinical Task Forces (FinnGen phase 3)	Pulmonology Task Force and fibrotic diseases interest group
Oliver Burren	Astra Zeneca, Cambridge, United Kingdom	oliver.burren@astrazeneca.com	Clinical Task Forces (FinnGen phase 3)	Pulmonology Task Force and fibrotic diseases interest group
Christoph Ogris	Boehringer Ingelheim, Ingelheim am Rhein, Germany	christoph.ogris@boehringer-ingelheim.com	Clinical Task Forces (FinnGen phase 3)	Pulmonology Task Force and fibrotic diseases interest group
Eric Simon	Boehringer Ingelheim, Ingelheim am Rhein, Germany	eric.simon@boehringer-ingelheim.com	Clinical Task Forces (FinnGen phase 3)	Pulmonology Task Force and fibrotic diseases interest group
Frank LI	Boehringer Ingelheim, Ingelheim am Rhein, Germany	frank.li@boehringer-ingelheim.com	Clinical Task Forces (FinnGen phase 3)	Pulmonology Task Force and fibrotic diseases interest group
Julio Cesar Bolivar Lopez	Boehringer Ingelheim, Ingelheim am Rhein, Germany	julio_cesar.bolivar_lopez@boehringer-ingelheim.com	Clinical Task Forces (FinnGen phase 3)	Pulmonology Task Force and fibrotic diseases interest group
Yao Hu	Boehringer Ingelheim, Ingelheim am Rhein, Germany	yao.hu@boehringer-ingelheim.com	Clinical Task Forces (FinnGen phase 3)	Pulmonology Task Force and fibrotic diseases interest group
Zhihao Ding	Boehringer Ingelheim, Ingelheim am Rhein, Germany	zhihao.ding@boehringer-ingelheim.com	Clinical Task Forces (FinnGen phase 3)	Pulmonology Task Force and fibrotic diseases interest group
Elena Sanchez	Bristol Myers Squibb, New York, NY, United States	elena.sanchez2@bms.com	Clinical Task Forces (FinnGen phase 3)	Pulmonology Task Force and fibrotic diseases interest group
Emily Holzinger	Bristol Myers Squibb, New York, NY, United States	Emily.Holzinger@bms.com	Clinical Task Forces (FinnGen phase 3)	Pulmonology Task Force and fibrotic diseases interest group
Joe Maranville	Bristol Myers Squibb, New York, NY, United States	joseph.maranville@bms.com	Clinical Task Forces (FinnGen phase 3)	Pulmonology Task Force and fibrotic diseases interest group
Lilith Moss	Bristol Myers Squibb, New York, NY, United States	Lilith.moss@bms.com	Clinical Task Forces (FinnGen phase 3)	Pulmonology Task Force and fibrotic diseases interest group
Michael Turchin	Bristol Myers Squibb, New York, NY, United States	michael.turchin@bms.com	Clinical Task Forces (FinnGen phase 3)	Pulmonology Task Force and fibrotic diseases interest group
Zijie Zhao	Bristol Myers Squibb, New York, NY, United States	Zijie.Zhao@bms.com	Clinical Task Forces (FinnGen phase 3)	Pulmonology Task Force and fibrotic diseases interest group
Diana Chang	Genentech, San Francisco, CA, United States	chang.diana@gene.com	Clinical Task Forces (FinnGen phase 3)	Pulmonology Task Force and fibrotic diseases interest group
Audrey Chu	GlaxoSmithKline, Collegeville, PA, United States	audrey.y.chu@gsk.com	Clinical Task Forces (FinnGen phase 3)	Pulmonology Task Force and fibrotic diseases interest group
Billy Fahy	GlaxoSmithKline, Collegeville, PA, United States	william.a.fahy@gsk.com	Clinical Task Forces (FinnGen phase 3)	Pulmonology Task Force and fibrotic diseases interest group
Jessica Chao	GlaxoSmithKline, Collegeville, PA, United States	jessica.x.chao@gsk.com	Clinical Task Forces (FinnGen phase 3)	Pulmonology Task Force and fibrotic diseases interest group
Joanna Betts	GlaxoSmithKline, Collegeville, PA, United States	joanna.c.betts@gsk.com	Clinical Task Forces (FinnGen phase 3)	Pulmonology Task Force and fibrotic diseases interest group
Jonathan Davitte	GlaxoSmithKline, Collegeville, PA, United States	jonathan.m.davitte@gsk.com	Clinical Task Forces (FinnGen phase 3)	Pulmonology Task Force and fibrotic diseases interest group
Paola Bronson	GlaxoSmithKline, Collegeville, PA, United States	paola.g.bronson@gsk.com	Clinical Task Forces (FinnGen phase 3)	Pulmonology Task Force and fibrotic diseases interest group
Prerak Desai	GlaxoSmithKline, Collegeville, PA, United States	prerak.x.desai@gsk.com	Clinical Task Forces (FinnGen phase 3)	Pulmonology Task Force and fibrotic diseases interest group
Dermot Reilly	Johnson & Johnson Innovative Medicine, Spring House, PA, United States	DReill11@its.jnj.com	Clinical Task Forces (FinnGen phase 3)	Pulmonology Task Force and fibrotic diseases interest group
Mona Selej	Johnson & Johnson Innovative Medicine, Spring House, PA, United States	mselej@its.jnj.com	Clinical Task Forces (FinnGen phase 3)	Pulmonology Task Force and fibrotic diseases interest group
P Dunnmon	Johnson & Johnson Innovative Medicine, Spring House, PA, United States	PDunnmon@ITS.JNJ.com	Clinical Task Forces (FinnGen phase 3)	Pulmonology Task Force and fibrotic diseases interest group
Jorge Del-aguila	Merck, Kenilworth, NJ, United States	jorge.del-aguila@merck.com	Clinical Task Forces (FinnGen phase 3)	Pulmonology Task Force and fibrotic diseases interest group
Jozsef Karman	Merck, Kenilworth, NJ, United States	jozsef.karman@merck.com	Clinical Task Forces (FinnGen phase 3)	Pulmonology Task Force and fibrotic diseases interest group
Travis Barr	Merck, Kenilworth, NJ, United States	travis.barr@merck.com	Clinical Task Forces (FinnGen phase 3)	Pulmonology Task Force and fibrotic diseases interest group
Katherine Mccauley	Novartis Institutes for BioMedical Research, Cambridge, MA, United States	katherine.mccauley@novartis.com	Clinical Task Forces (FinnGen phase 3)	Pulmonology Task Force and fibrotic diseases interest group
Xiaobo Xia	Novartis Institutes for BioMedical Research, Cambridge, MA, United States	xiaobo.xia@novartis.com	Clinical Task Forces (FinnGen phase 3)	Pulmonology Task Force and fibrotic diseases interest group
Madhurima Saxena	Pfizer, New York, NY, United States	Madhurima.Saxena@pfizer.com	Clinical Task Forces (FinnGen phase 3)	Pulmonology Task Force and fibrotic diseases interest group
Pitchumani Sivakumar	Pfizer, New York, NY, United States	Pitchumani.Sivakumar@pfizer.com	Clinical Task Forces (FinnGen phase 3)	Pulmonology Task Force and fibrotic diseases interest group
Sumedha Jassal	Pfizer, New York, NY, United States	sumedha.jassal@pfizer.com	Clinical Task Forces (FinnGen phase 3)	Pulmonology Task Force and fibrotic diseases interest group
David Habiel	Translational Sciences, Sanofi R&D, Framingham, MA, USA	david.habiel@sanofi.com	Clinical Task Forces (FinnGen phase 3)	Pulmonology Task Force and fibrotic diseases interest group
Guanling Huan	Translational Sciences, Sanofi R&D, Framingham, MA, USA	guanling.huang@sanofi.com	Clinical Task Forces (FinnGen phase 3)	Pulmonology Task Force and fibrotic diseases interest group
Marika Kaakinen	Institute for Molecular Medicine Finland (FIMM), HiLIFE, University of Helsinki, Helsinki, Finland	marika.kaakinen@helsinki.fi	Clinical Task Forces (FinnGen phase 3)	Parkinson´s disease Task Force
Mary Pat Reeve	Institute for Molecular Medicine Finland (FIMM), HiLIFE, University of Helsinki, Helsinki, Finland; Broad Institute, Cambridge, MA, United States	mary.reeve@helsinki.fi	Clinical Task Forces (FinnGen phase 3)	Parkinson´s disease Task Force
Filip Scheperjans	Hospital District of Helsinki and Uusimaa, Helsinki, Finland	Filip.Scheperjans@hus.fi	Clinical Task Forces (FinnGen phase 3)	Parkinson´s disease Task Force
Andrew Blumenfeld	AbbVie, Chicago, IL, United States	andrew.blumenfeld@abbvie.com	Clinical Task Forces (FinnGen phase 3)	Parkinson´s disease Task Force
Britney Milkovich	AbbVie, Chicago, IL, United States	Britney.Milkovich@abbvie.com	Clinical Task Forces (FinnGen phase 3)	Parkinson´s disease Task Force
Jan Freudenberg	AbbVie, Chicago, IL, United States	Jan.Freudenberg@abbvie.com	Clinical Task Forces (FinnGen phase 3)	Parkinson´s disease Task Force
Tushar Kumar	AbbVie, Chicago, IL, United States	tushar.kumar@abbvie.com	Clinical Task Forces (FinnGen phase 3)	Parkinson´s disease Task Force
Hans van Leeuwen	Bayer AG, Leverkusen, Germany	hans.vanleeuwen@bayer.com	Clinical Task Forces (FinnGen phase 3)	Parkinson´s disease Task Force
Juho Immonen	Bayer AG, Leverkusen, Germany	juho.immonen@bayer.com	Clinical Task Forces (FinnGen phase 3)	Parkinson´s disease Task Force
Samu Kurki	Bayer AG, Leverkusen, Germany	samu.kurki@bayer.com	Clinical Task Forces (FinnGen phase 3)	Parkinson´s disease Task Force
Coro Paisan-Ruiz	Biogen, Cambridge, MA, United States	coro.paisanruiz@biogen.com	Clinical Task Forces (FinnGen phase 3)	Parkinson´s disease Task Force
Anna Podgornaia	Bristol Myers Squibb, New York, NY, United States	Anna.Podgornaia@bms.com	Clinical Task Forces (FinnGen phase 3)	Parkinson´s disease Task Force
Benjamin Sun	Bristol Myers Squibb, New York, NY, United States	Benjamin.Sun@bms.com	Clinical Task Forces (FinnGen phase 3)	Parkinson´s disease Task Force
Janie Shelton	Bristol Myers Squibb, New York, NY, United States	Janie.Shelton@bms.com	Clinical Task Forces (FinnGen phase 3)	Parkinson´s disease Task Force
Peng Jiang	Bristol Myers Squibb, New York, NY, United States	Peng.Jiang@bms.com	Clinical Task Forces (FinnGen phase 3)	Parkinson´s disease Task Force
Stephanie Loomis	Bristol Myers Squibb, New York, NY, United States	stephanie.loomis@bms.com	Clinical Task Forces (FinnGen phase 3)	Parkinson´s disease Task Force
Tushar Bhangale	Genentech, San Francisco, CA, United States	bhangale.tushar@gene.com	Clinical Task Forces (FinnGen phase 3)	Parkinson´s disease Task Force
John Eicher	GlaxoSmithKline, Collegeville, PA, United States	john.d.eicher@gsk.com	Clinical Task Forces (FinnGen phase 3)	Parkinson´s disease Task Force
Abolfazl Doostparast Torshizi	Johnson & Johnson Innovative Medicine, Spring House, PA, United States	ADoostpa@ITS.JNJ.com	Clinical Task Forces (FinnGen phase 3)	Parkinson´s disease Task Force
Aristide Merola	Merck, Kenilworth, NJ, United States	aristide.merola@merck.com	Clinical Task Forces (FinnGen phase 3)	Parkinson´s disease Task Force
Oliver Freeman	Merck, Kenilworth, NJ, United States	oliver.freeman@msd.com	Clinical Task Forces (FinnGen phase 3)	Parkinson´s disease Task Force
Simonne Longerich	Merck, Kenilworth, NJ, United States	simonne.longerich@merck.com	Clinical Task Forces (FinnGen phase 3)	Parkinson´s disease Task Force
Mari Niemi	Novartis Institutes for BioMedical Research, Cambridge, MA, United States	mari.niemi@novartis.com	Clinical Task Forces (FinnGen phase 3)	Parkinson´s disease Task Force
Katherine Klinger	Translational Sciences, Sanofi R&D, Framingham, MA, USA	Katherine.Klinger@sanofi.com	Clinical Task Forces (FinnGen phase 3)	Parkinson´s disease Task Force
